# Supplementary material for: Gene expression profiling of calcifications in breast cancer
Source: Sci Rep. 2017 Sep 12;7:11427. doi: 10.1038/s41598-017-11331-9 (PMC5595962; doi:10.1038/s41598-017-11331-9)
Supplement: Supplementary file 1 — Supplementary table [file 41598_2017_11331_MOESM1_ESM.xlsx]

## Sheet: DEG_Information
NCBI_ID	HUGO	GeneName	The 21-gene Recurrence Score® assay (Oncotype DX®)	PAM50 assay	MammaPrint® 70-gene Breast Cancer Recurrence Assay	pvalue	BH	Bonferroni	fold change (breast cancer with low-to-intermediate suspicious calcifications/breast cancers without suspicious calcifications)	fold change (breast cancer with highly suspicious calcifications/no microcalcifications)	fold change (breast cancer with highly suspicious calcifications/breast cancer with low-to-intermediate suspicious calcifications)
3038	HAS3	hyaluronan synthase 3				2.31125e-07	0.00374102	0.00418775	1.1073	1.30373	1.17739
94103	ORMDL3	ORMDL sphingolipid biosynthesis regulator 3				5.28932e-07	0.00374102	0.00958371	1.03045	1.58198	1.53524
64175	P3H1	prolyl 3-hydroxylase 1				6.19408e-07	0.00374102	0.0112231	0.877144	0.771097	0.879099
29108	PYCARD	PYD and CARD domain containing				8.36608e-07	0.00378963	0.0151585	0.741051	0.672467	0.907449
338557	FFAR4	free fatty acid receptor 4				1.42746e-06	0.00517282	0.0258641	0.849794	0.758419	0.892474
84624	FNDC1	fibronectin type III domain containing 1				3.14086e-06	0.00948487	0.0569092	0.657407	0.438665	0.667265
1301	COL11A1	collagen, type XI, alpha 1				4.05797e-06	0.0105038	0.0735264	0.949289	0.400104	0.421477
54894	RNF43	ring finger protein 43				5.46665e-06	0.0123813	0.0990503	1.15682	1.60347	1.3861
100506144	ZMYM6NB	ZMYM6 neighbor				7.96435e-06	0.0136027	0.144306	0.817281	0.773869	0.946883
1573	CYP2J2	cytochrome P450, family 2, subfamily J, polypeptide 2				8.20556e-06	0.0136027	0.148677	0.896872	1.7379	1.93774
3983	ABLIM1	actin binding LIM protein 1				8.25817e-06	0.0136027	0.14963	1.03072	1.46081	1.41726
6507	SLC1A3	solute carrier family 1 (glial high affinity glutamate transporter), member 3				1.08634e-05	0.0149174	0.196835	0.908225	0.676759	0.745144
5328	PLAU	plasminogen activator, urokinase				1.15155e-05	0.0149174	0.20865	0.832565	0.582782	0.699984
283209	PGM2L1	phosphoglucomutase 2-like 1				1.3488e-05	0.0149174	0.244389	0.934418	1.35855	1.4539
5996	RGS1	regulator of G-protein signaling 1				1.36078e-05	0.0149174	0.24656	0.813093	0.531404	0.653559
822	CAPG	capping protein (actin filament), gelsolin-like				1.38877e-05	0.0149174	0.251631	0.898548	0.833121	0.927185
2882	GPX7	glutathione peroxidase 7				1.52661e-05	0.0149174	0.276607	0.768345	0.728985	0.948774
80896	NPL	N-acetylneuraminate pyruvate lyase (dihydrodipicolinate synthase)				1.55931e-05	0.0149174	0.282531	0.841042	0.72368	0.860457
2064	ERBB2	erb-b2 receptor tyrosine kinase 2	O	O		1.62875e-05	0.0149174	0.295113	1.09755	2.47419	2.25427
1501	CTNND2	catenin (cadherin-associated protein), delta 2				1.74575e-05	0.0149174	0.316313	1.05909	1.52958	1.44424
713	C1QB	complement component 1, q subcomponent, B chain				1.79086e-05	0.0149174	0.324486	0.992157	0.681389	0.686776
219	ALDH1B1	aldehyde dehydrogenase 1 family, member B1				1.81126e-05	0.0149174	0.328182	0.825785	0.673741	0.81588
8654	PDE5A	phosphodiesterase 5A, cGMP-specific				2.33851e-05	0.0165108	0.423715	1.27208	1.92483	1.51313
7805	LAPTM5	lysosomal protein transmembrane 5				2.39464e-05	0.0165108	0.433886	0.737186	0.695078	0.942881
586	BCAT1	branched chain amino-acid transaminase 1, cytosolic				2.48291e-05	0.0165108	0.449878	0.792591	0.672701	0.848736
2207	FCER1G	Fc fragment of IgE, high affinity I, receptor for; gamma polypeptide				2.5381e-05	0.0165108	0.459878	0.805383	0.659479	0.818838
55080	TAPBPL	TAP binding protein-like				2.55062e-05	0.0165108	0.462146	0.822448	0.760207	0.924322
2706	GJB2	gap junction protein beta 2				2.61275e-05	0.0165108	0.473404	0.861049	0.511432	0.593964
284161	GDPD1	glycerophosphodiester phosphodiesterase domain containing 1				2.6426e-05	0.0165108	0.478813	1.17856	1.46556	1.24352
5783	PTPN13	protein tyrosine phosphatase, non-receptor type 13 (APO-1/CD95 (Fas)-associated phosphatase)				2.84882e-05	0.0172059	0.516177	1.59616	1.49283	0.93526
7045	TGFBI	transforming growth factor, beta-induced, 68kDa				2.98981e-05	0.017475	0.541724	0.907788	0.70708	0.778904
10082	GPC6	glypican 6				3.30031e-05	0.018549	0.597984	0.876314	0.59601	0.680133
8828	NRP2	neuropilin 2				3.46091e-05	0.018549	0.627082	0.878932	0.745557	0.848253
113451	AZIN2	antizyme inhibitor 2				3.50522e-05	0.018549	0.635111	0.902657	0.801798	0.888264
2517	FUCA1	fucosidase, alpha-L- 1, tissue				3.63932e-05	0.018549	0.659408	0.837691	0.694262	0.828781
4804	NGFR	nerve growth factor receptor				3.80584e-05	0.018549	0.68958	1.07827	1.16326	1.07883
639	PRDM1	PR domain containing 1, with ZNF domain				3.8826e-05	0.018549	0.703488	0.90246	0.750117	0.831191
79899	PRR5L	proline rich 5 like				3.8945e-05	0.018549	0.705645	0.887799	0.849642	0.957021
2205	FCER1A	Fc fragment of IgE, high affinity I, receptor for; alpha polypeptide				4.10719e-05	0.018549	0.744181	1.06916	1.89479	1.77221
1508	CTSB	cathepsin B				4.15513e-05	0.018549	0.752867	0.92392	0.782711	0.847163
860	RUNX2	runt-related transcription factor 2				4.38987e-05	0.018549	0.7954	0.855063	0.618227	0.72302
6578	SLCO2A1	solute carrier organic anion transporter family, member 2A1				4.4314e-05	0.018549	0.802926	1.1229	1.53485	1.36686
5329	PLAUR	plasminogen activator, urokinase receptor				4.4537e-05	0.018549	0.806966	0.832262	0.580483	0.697476
4973	OLR1	oxidized low density lipoprotein (lectin-like) receptor 1				4.56354e-05	0.018549	0.826869	0.904076	0.468476	0.518182
91614	DEPDC7	DEP domain containing 7				4.71527e-05	0.018549	0.854359	0.962785	0.800995	0.831956
79983	POF1B	premature ovarian failure, 1B				4.76121e-05	0.018549	0.862684	0.900697	3.58282	3.97783
27244	SESN1	sestrin 1				5.20765e-05	0.018549	0.943573	1.13331	1.25369	1.10622
285180	RUFY4	RUN and FYVE domain containing 4				5.25574e-05	0.018549	0.952288	0.861557	0.83115	0.964707
79783	SUGCT	succinyl-CoA:glutarate-CoA transferase				5.29274e-05	0.018549	0.958991	0.90035	0.730695	0.811568
51300	TIMMDC1	translocase of inner mitochondrial membrane domain containing 1				5.37534e-05	0.018549	0.973957	0.640907	0.66877	1.04347
5580	PRKCD	protein kinase C, delta				5.50495e-05	0.018549	0.997442	1.04813	0.732112	0.698492
2590	GALNT2	polypeptide N-acetylgalactosaminyltransferase 2				5.63052e-05	0.018549	1	0.852295	0.765037	0.897619
10437	IFI30	interferon, gamma-inducible protein 30				5.68302e-05	0.018549	1	0.826395	0.640241	0.774739
1244	ABCC2	ATP-binding cassette, sub-family C (CFTR/MRP), member 2				5.78461e-05	0.018549	1	1.0692	1.36366	1.27541
7226	TRPM2	transient receptor potential cation channel, subfamily M, member 2				5.82137e-05	0.018549	1	0.892705	0.850279	0.952476
7515	XRCC1	X-ray repair complementing defective repair in Chinese hamster cells 1				5.95405e-05	0.018549	1	0.859247	0.839681	0.977229
2532	ACKR1	atypical chemokine receptor 1 (Duffy blood group)				6.13398e-05	0.018549	1	1.10541	1.5042	1.36076
54407	SLC38A2	solute carrier family 38, member 2				6.21272e-05	0.018549	1	1.09348	1.21332	1.1096
9618	TRAF4	TNF receptor-associated factor 4				6.25701e-05	0.018549	1	1.21294	1.2836	1.05826
2886	GRB7	growth factor receptor-bound protein 7	O	O		6.27592e-05	0.018549	1	1.1319	2.12196	1.87469
1182	CLCN3	chloride channel, voltage-sensitive 3				6.32754e-05	0.018549	1	1.21092	1.40145	1.15734
339745	SPOPL	speckle-type POZ protein-like				6.34715e-05	0.018549	1	1.19901	1.40437	1.17128
55876	GSDMB	gasdermin B				6.7935e-05	0.0195383	1	1.07012	1.61838	1.51233
2745	GLRX	glutaredoxin (thioltransferase)				6.99601e-05	0.0198063	1	0.83948	0.843278	1.00452
2335	FN1	fibronectin 1				7.779e-05	0.0207298	1	0.905327	0.701285	0.77462
90865	IL33	interleukin 33				7.78044e-05	0.0207298	1	1.07152	2.37737	2.21868
84299	MIEN1	migration and invasion enhancer 1				7.79011e-05	0.0207298	1	0.967286	1.77243	1.83238
199	AIF1	allograft inflammatory factor 1				7.84433e-05	0.0207298	1	0.870256	0.758223	0.871265
220441	RNF152	ring finger protein 152				7.89424e-05	0.0207298	1	1.08631	1.52522	1.40404
3107	HLA-C	major histocompatibility complex, class I, C				8.51259e-05	0.0220342	1	0.87944	0.817852	0.929969
50515	CHST11	carbohydrate (chondroitin 4) sulfotransferase 11				8.64609e-05	0.0220646	1	0.816024	0.789466	0.967455
10797	MTHFD2	methylenetetrahydrofolate dehydrogenase (NADP+ dependent) 2, methenyltetrahydrofolate cyclohydrolase				9.08294e-05	0.0225519	1	1.05716	1.42354	1.34657
59351	PBOV1	prostate and breast cancer overexpressed 1				9.08599e-05	0.0225519	1	1.31447	1.65983	1.26274
57194	ATP10A	ATPase, class V, type 10A				9.57202e-05	0.0229672	1	0.817559	0.749071	0.916229
154661	RUNDC3B	RUN domain containing 3B				9.629e-05	0.0229672	1	1.02027	1.21129	1.18722
376267	RAB15	RAB15, member RAS oncogene family				9.8533e-05	0.0229672	1	1.18103	1.19554	1.01229
100506374	LOC100506374	uncharacterized LOC100506374				9.94203e-05	0.0229672	1	1.20359	1.18399	0.98372
399664	MEX3D	mex-3 RNA binding family member D				9.98052e-05	0.0229672	1	1.10909	1.5373	1.38609
11031	RAB31	RAB31, member RAS oncogene family				0.000100138	0.0229672	1	0.91737	0.713722	0.778009
345274	SLC10A6	solute carrier family 10 (sodium/bile acid cotransporter), member 6				0.000103346	0.0234066	1	1.01775	1.33277	1.30952
5480	PPIC	peptidylprolyl isomerase C (cyclophilin C)				0.000104854	0.023455	1	0.857612	0.831057	0.969036
79762	C1orf115	chromosome 1 open reading frame 115				0.000109427	0.0237202	1	1.00298	1.31208	1.30819
339479	BRINP3	bone morphogenetic protein/retinoic acid inducible neural-specific 3				0.000109827	0.0237202	1	0.901478	4.088	4.53477
157638	FAM84B	family with sequence similarity 84, member B				0.000109967	0.0237202	1	1.19101	1.34781	1.13165
83699	SH3BGRL2	SH3 domain binding glutamate-rich protein like 2				0.000115369	0.0245926	1	1.2174	1.62289	1.33308
440021	KRTAP5-2	keratin associated protein 5-2				0.000125325	0.0259663	1	1.17957	1.44917	1.22856
10427	SEC24B	SEC24 homolog B, COPII coat complex component				0.000125743	0.0259663	1	1.15991	1.14441	0.986643
51686	OAZ3	ornithine decarboxylase antizyme 3				0.00012675	0.0259663	1	0.876026	1.08401	1.23742
9635	CLCA2	chloride channel accessory 2				0.000127743	0.0259663	1	1.33896	4.17444	3.11766
115908	CTHRC1	collagen triple helix repeat containing 1				0.000128979	0.0259663	1	0.872755	0.643332	0.737127
729220	FLJ45513	uncharacterized LOC729220				0.000131285	0.0260559	1	1.09609	1.25425	1.14429
23598	PATZ1	POZ (BTB) and AT hook containing zinc finger 1				0.0001323	0.0260559	1	1.19301	1.27112	1.06547
25903	OLFML2B	olfactomedin like 2B				0.000144562	0.0274186	1	0.782274	0.735253	0.939892
26045	LRRTM2	leucine rich repeat transmembrane neuronal 2				0.000144716	0.0274186	1	1.08727	1.18235	1.08745
23384	SPECC1L	sperm antigen with calponin homology and coiled-coil domains 1-like				0.00014722	0.0274186	1	1.06455	1.1576	1.08741
968	CD68	CD68 molecule	O			0.000147501	0.0274186	1	0.864216	0.72692	0.841133
5169	ENPP3	ectonucleotide pyrophosphatase/phosphodiesterase 3				0.000148325	0.0274186	1	1.06058	1.62669	1.53378
93210	PGAP3	post-GPI attachment to proteins 3				0.000149039	0.0274186	1	1.00156	1.58136	1.5789
3652	IPP	intracisternal A particle-promoted polypeptide				0.000149812	0.0274186	1	1.04256	1.24732	1.1964
55337	C19orf66	chromosome 19 open reading frame 66				0.000152898	0.0277037	1	0.909272	0.823749	0.905943
1215	CMA1	chymase 1, mast cell				0.000161335	0.0289429	1	1.02252	1.35839	1.32847
5199	CFP	complement factor properdin				0.000163435	0.0290322	1	0.940071	1.11562	1.18674
131578	LRRC15	leucine rich repeat containing 15				0.000172572	0.029871	1	0.802847	0.443049	0.551847
8832	CD84	CD84 molecule				0.000172624	0.029871	1	0.807953	0.706425	0.87434
51705	EMCN	endomucin				0.000173103	0.029871	1	1.07835	1.59797	1.48188
83547	RILP	Rab interacting lysosomal protein				0.000184534	0.0314522	1	0.868089	0.917439	1.05685
8590	OR6A2	olfactory receptor, family 6, subfamily A, member 2				0.000185738	0.0314522	1	0.920522	0.857355	0.931379
57609	DIP2B	disco-interacting protein 2 homolog B				0.000187644	0.0314546	1	1.03761	1.18084	1.13804
5502	PPP1R1A	protein phosphatase 1, regulatory (inhibitor) subunit 1A				0.000190266	0.0314546	1	1.17322	1.60877	1.37124
3156	HMGCR	3-hydroxy-3-methylglutaryl-CoA reductase				0.00019096	0.0314546	1	1.0277	1.32625	1.29051
6426	SRSF1	serine/arginine-rich splicing factor 1				0.000193728	0.031623	1	1.09596	1.15314	1.05217
2825	GPR1	G protein-coupled receptor 1				0.000196982	0.0317374	1	0.966609	0.867807	0.897784
92	ACVR2A	activin A receptor type IIA				0.000199623	0.0317374	1	1.12776	1.33492	1.18369
9914	ATP2C2	ATPase, Ca++ transporting, type 2C, member 2				0.000200701	0.0317374	1	1.15273	1.61162	1.39809
441272	SPDYE3	speedy/RINGO cell cycle regulator family member E3				0.000201509	0.0317374	1	1.19155	1.38077	1.1588
168391	GALNTL5	polypeptide N-acetylgalactosaminyltransferase-like 5				0.000203186	0.0317374	1	1.03276	0.926875	0.89747
54532	USP53	ubiquitin specific peptidase 53				0.000208161	0.0320904	1	1.07066	1.40157	1.30907
23411	SIRT1	sirtuin 1				0.000211324	0.0320904	1	1.06799	1.22892	1.15068
8452	CUL3	cullin 3				0.000211637	0.0320904	1	1.0693	1.12061	1.04799
2212	FCGR2A	Fc fragment of IgG, low affinity IIa, receptor (CD32)				0.000212823	0.0320904	1	0.84801	0.709097	0.83619
10855	HPSE	heparanase				0.000214734	0.0320904	1	0.916051	0.758725	0.828256
51652	CHMP3	charged multivesicular body protein 3				0.000216073	0.0320904	1	1.01791	1.14362	1.1235
6404	SELPLG	selectin P ligand				0.00021969	0.0323623	1	0.781459	0.830452	1.06269
5138	PDE2A	phosphodiesterase 2A, cGMP-stimulated				0.000221553	0.0323736	1	1.02091	1.16997	1.14601
114784	CSMD2	CUB and Sushi multiple domains 2				0.000223755	0.0324338	1	0.973605	0.872119	0.895762
3021	H3F3B	H3 histone, family 3B (H3.3B)				0.000227891	0.0325717	1	0.997514	1.33114	1.33445
53827	FXYD5	FXYD domain containing ion transport regulator 5				0.000230317	0.0325717	1	0.801747	0.809965	1.01025
4323	MMP14	matrix metallopeptidase 14 (membrane-inserted)				0.000230428	0.0325717	1	0.790694	0.700274	0.885645
84640	USP38	ubiquitin specific peptidase 38				0.000231898	0.0325717	1	1.15098	1.31634	1.14366
692094	MSMP	microseminoprotein, prostate associated				0.000241345	0.033638	1	1.19415	1.20328	1.00765
254170	FBXO33	F-box protein 33				0.000248261	0.0343377	1	1.03454	1.32042	1.27634
64881	PCDH20	protocadherin 20				0.000255237	0.0348016	1	1.09537	1.11872	1.02131
6567	SLC16A2	solute carrier family 16, member 2 (thyroid hormone transporter)				0.000255456	0.0348016	1	1.27492	1.72136	1.35017
124801	LSM12	LSM12 homolog				0.000258162	0.0349078	1	0.925229	0.811069	0.876614
84181	CHD6	chromodomain helicase DNA binding protein 6				0.000265656	0.0355434	1	1.04649	1.1971	1.14392
55808	ST6GALNAC1	ST6 (alpha-N-acetyl-neuraminyl-2,3-beta-galactosyl-1,3)-N-acetylgalactosaminide alpha-2,6-sialyltransferase 1				0.000268086	0.0355434	1	1.04275	1.11468	1.06898
26064	RAI14	retinoic acid induced 14				0.000268748	0.0355434	1	0.861478	0.770384	0.894258
196051	PLPP4	phospholipid phosphatase 4				0.000276727	0.0363334	1	0.831687	0.550292	0.661657
4481	MSR1	macrophage scavenger receptor 1				0.000286098	0.0370553	1	0.888729	0.672121	0.756272
40	ASIC2	acid sensing (proton gated) ion channel 2				0.000287339	0.0370553	1	1.05817	0.980067	0.926189
23505	TMEM131	transmembrane protein 131				0.00028836	0.0370553	1	1.04828	1.10797	1.05693
56889	TM9SF3	transmembrane 9 superfamily member 3				0.000291293	0.0371685	1	1.13897	1.22376	1.07445
81832	NETO1	neuropilin (NRP) and tolloid (TLL)-like 1				0.000304492	0.0384628	1	0.900298	0.796953	0.88521
2185	PTK2B	protein tyrosine kinase 2 beta				0.000305682	0.0384628	1	0.875528	0.91782	1.0483
7076	TIMP1	TIMP metallopeptidase inhibitor 1				0.000311753	0.0389562	1	0.826412	0.805914	0.975197
7783	ZP2	zona pellucida glycoprotein 2 (sperm receptor)				0.000318607	0.03954	1	0.98357	1.07397	1.09191
55083	KIF26B	kinesin family member 26B				0.000326973	0.0403022	1	0.786937	0.641736	0.815486
8897	MTMR3	myotubularin related protein 3				0.000334059	0.0404333	1	1.10501	1.15765	1.04764
151473	SLC16A14	solute carrier family 16, member 14				0.000336012	0.0404333	1	0.984604	1.46673	1.48966
5789	PTPRD	protein tyrosine phosphatase, receptor type, D				0.000336095	0.0404333	1	0.925132	0.68256	0.737797
79573	TTC13	tetratricopeptide repeat domain 13				0.000336963	0.0404333	1	0.793382	0.801053	1.00967
65258	MPPE1	metallophosphoesterase 1				0.000349001	0.0414882	1	0.869774	0.944154	1.08552
5781	PTPN11	protein tyrosine phosphatase, non-receptor type 11				0.000352146	0.0414882	1	1.08161	1.14413	1.0578
54972	TMEM132A	transmembrane protein 132A				0.000352623	0.0414882	1	0.973222	1.50504	1.54645
285955	SPDYE1	speedy/RINGO cell cycle regulator family member E1				0.000362934	0.0424258	1	1.16242	1.28309	1.10381
911	CD1C	CD1c molecule				0.000377662	0.0438645	1	1.00967	1.39774	1.38434
84311	MRPL45	mitochondrial ribosomal protein L45				0.000385143	0.0444485	1	1.15645	1.37556	1.18947
7130	TNFAIP6	tumor necrosis factor, alpha-induced protein 6				0.000403156	0.0461588	1	0.762619	0.674238	0.884108
114769	CARD16	caspase recruitment domain family, member 16				0.000408097	0.0461588	1	0.867429	0.816331	0.941092
55571	CNOT11	CCR4-NOT transcription complex, subunit 11				0.000408292	0.0461588	1	0.989103	1.16341	1.17623
9898	UBAP2L	ubiquitin associated protein 2 like				0.000410154	0.0461588	1	0.865155	0.892176	1.03123
4322	MMP13	matrix metallopeptidase 13				0.000424263	0.047452	1	0.859702	0.320324	0.372599
3682	ITGAE	integrin, alpha E (antigen CD103, human mucosal lymphocyte antigen 1; alpha polypeptide)				0.000428876	0.047525	1	0.891654	0.822496	0.922439
54209	TREM2	triggering receptor expressed on myeloid cells 2				0.000431745	0.047525	1	0.921307	0.633154	0.687234
2210	FCGR1B	Fc fragment of IgG, high affinity Ib, receptor (CD64)				0.000434002	0.047525	1	0.929899	0.816639	0.878201
8826	IQGAP1	IQ motif containing GTPase activating protein 1				0.000435408	0.047525	1	0.895051	0.901578	1.00729
91	ACVR1B	activin A receptor type IB				0.000442914	0.0480418	1	1.08405	1.18766	1.09557
4354	MPP1	membrane protein, palmitoylated 1				0.000445445	0.0480418	1	0.911509	0.825653	0.905809
3227	HOXC11	homeobox C11				0.000450165	0.0482635	1	0.945704	1.59283	1.68428
9659	PDE4DIP	phosphodiesterase 4D interacting protein				0.00045881	0.0487835	1	0.915862	0.85601	0.93465
401494	HACD4	3-hydroxyacyl-CoA dehydratase 4				0.000461968	0.0487835	1	0.937999	0.65365	0.696855
5709	PSMD3	proteasome 26S subunit, non-ATPase 3				0.000465585	0.0487835	1	1.01505	1.24725	1.22875
220929	ZNF438	zinc finger protein 438				0.00046672	0.0487835	1	0.972468	0.863305	0.887746
9935	MAFB	v-maf avian musculoaponeurotic fibrosarcoma oncogene homolog B				0.000468477	0.0487835	1	0.949939	0.859604	0.904904
619189	SERINC4	serine incorporator 4				0.000475206	0.0492015	1	1.0431	1.14839	1.10093
79953	SYNDIG1	synapse differentiation inducing 1				0.000483755	0.0495084	1	0.912177	0.703261	0.77097
317649	EIF4E3	eukaryotic translation initiation factor 4E family member 3				0.000484639	0.0495084	1	0.989395	0.82966	0.838553
23208	SYT11	synaptotagmin XI				0.000490451	0.0495084	1	0.856639	0.802954	0.937331
5800	PTPRO	protein tyrosine phosphatase, receptor type, O				0.000490721	0.0495084	1	0.934923	0.827591	0.885197
719	C3AR1	complement component 3a receptor 1				0.000494192	0.0495084	1	0.96571	0.746221	0.772717
30837	SOCS7	suppressor of cytokine signaling 7				0.000494564	0.0495084	1	1.15301	1.29298	1.12139
89790	SIGLEC10	sialic acid binding Ig-like lectin 10				0.00050239	0.0500154	1	0.810943	0.813959	1.00372
3763	KCNJ6	potassium channel, inwardly rectifying subfamily J, member 6				0.000512146	0.050708	1	0.95235	0.806742	0.847107
23601	CLEC5A	C-type lectin domain family 5, member A				0.000524494	0.0516484	1	0.912506	0.683791	0.749355
2874	GPS2	G protein pathway suppressor 2				0.000542919	0.05295	1	0.895601	0.843983	0.942365
7173	TPO	thyroid peroxidase				0.000543911	0.05295	1	1.04661	1.12254	1.07255
4544	MTNR1B	melatonin receptor 1B				0.000546479	0.05295	1	1.03187	1.10007	1.06609
56944	OLFML3	olfactomedin like 3				0.000556131	0.0535754	1	0.855129	0.77562	0.907021
9411	ARHGAP29	Rho GTPase activating protein 29				0.000559419	0.0535754	1	1.05806	1.3198	1.24738
8798	DYRK4	dual-specificity tyrosine-(Y)-phosphorylation regulated kinase 4				0.000561804	0.0535754	1	1.03373	0.916159	0.886265
168507	PKD1L1	polycystic kidney disease 1 like 1				0.000567852	0.0537302	1	1.07218	1.14271	1.06579
972	CD74	CD74 molecule, major histocompatibility complex, class II invariant chain				0.000570138	0.0537302	1	0.802025	0.854625	1.06558
1363	CPE	carboxypeptidase E				0.000573322	0.0537302	1	0.993878	1.42251	1.43127
57471	ERMN	ermin				0.000575288	0.0537302	1	0.899072	0.849208	0.944538
1950	EGF	epidermal growth factor				0.000579799	0.0537818	1	1.01174	1.52714	1.50942
23329	TBC1D30	TBC1 domain family, member 30				0.000583621	0.0537818	1	1.14868	1.30057	1.13223
169792	GLIS3	GLIS family zinc finger 3				0.000584746	0.0537818	1	0.876879	0.761225	0.868107
10039	PARP3	poly(ADP-ribose) polymerase family member 3				0.000594237	0.0542656	1	0.89327	0.843217	0.943967
3053	SERPIND1	serpin peptidase inhibitor, clade D (heparin cofactor), member 1				0.000595996	0.0542656	1	1.06915	1.09843	1.02739
5045	FURIN	furin (paired basic amino acid cleaving enzyme)				0.000602619	0.0545943	1	0.923773	0.828713	0.897095
3081	HGD	homogentisate 1,2-dioxygenase				0.00060895	0.0547265	1	1.13453	2.58506	2.27852
92745	SLC38A5	solute carrier family 38, member 5				0.000611771	0.0547265	1	0.910403	0.780286	0.857078
23592	LEMD3	LEM domain containing 3				0.00061314	0.0547265	1	1.08876	1.16308	1.06826
7178	TPT1	tumor protein, translationally-controlled 1				0.00062637	0.0556333	1	1.11363	1.24133	1.11467
27036	SIGLEC7	sialic acid binding Ig-like lectin 7				0.000631521	0.0558172	1	0.942934	0.776046	0.823013
221895	JAZF1	JAZF zinc finger 1				0.000642178	0.0564836	1	0.998953	0.823597	0.82446
53407	STX18	syntaxin 18				0.000651446	0.057022	1	0.857596	0.847575	0.988316
100463289	MTRNR2L5	MT-RNR2-like 5				0.000660295	0.057243	1	0.889789	0.870312	0.978111
5787	PTPRB	protein tyrosine phosphatase, receptor type, B				0.000661858	0.057243	1	1.10551	1.44023	1.30277
23014	FBXO21	F-box protein 21				0.000666408	0.057243	1	1.0909	1.18564	1.08685
200734	SPRED2	sprouty-related, EVH1 domain containing 2				0.000666684	0.057243	1	1.19432	1.4025	1.1743
3675	ITGA3	integrin, alpha 3 (antigen CD49C, alpha 3 subunit of VLA-3 receptor)				0.000669768	0.057243	1	1.1234	1.32814	1.18225
338657	CCDC84	coiled-coil domain containing 84				0.000675312	0.0572799	1	0.860809	0.829304	0.963401
84525	HOPX	HOP homeobox				0.000677828	0.0572799	1	0.967318	1.12768	1.16578
55803	ADAP2	ArfGAP with dual PH domains 2				0.000679683	0.0572799	1	0.836163	0.737502	0.882008
9915	ARNT2	aryl-hydrocarbon receptor nuclear translocator 2				0.000690817	0.0574554	1	0.789646	0.630871	0.798929
54708	MARCH5	membrane-associated ring finger (C3HC4) 5				0.000693068	0.0574554	1	1.01791	1.18629	1.16542
256979	SUN3	Sad1 and UNC84 domain containing 3				0.000694705	0.0574554	1	0.987384	0.929885	0.941766
6558	SLC12A2	solute carrier family 12 (sodium/potassium/chloride transporter), member 2				0.000695024	0.0574554	1	1.27201	2.02458	1.59164
3120	HLA-DQB2	major histocompatibility complex, class II, DQ beta 2				0.00069762	0.0574554	1	0.939775	0.879992	0.936385
23001	WDFY3	WD repeat and FYVE domain containing 3				0.000707354	0.0579934	1	1.14325	1.16039	1.01499
57214	CEMIP	cell migration inducing protein, hyaluronan binding				0.000719327	0.0585896	1	0.973807	0.601559	0.61774
220002	CYB561A3	cytochrome b561 family, member A3				0.000721093	0.0585896	1	1.01358	1.11805	1.10307
1741	DLG3	discs, large homolog 3 (Drosophila)				0.000728201	0.0589014	1	1.03281	1.20063	1.16249
730	C7	complement component 7				0.000731431	0.0589014	1	1.151	4.62855	4.02132
11076	TPPP	tubulin polymerization promoting protein				0.000742249	0.0593519	1	1.08747	1.21653	1.11868
56937	PMEPA1	prostate transmembrane protein, androgen induced 1				0.000745001	0.0593519	1	0.840879	0.802235	0.954044
6809	STX3	syntaxin 3				0.000746853	0.0593519	1	0.939031	1.18081	1.25747
653464	SRGAP2C	SLIT-ROBO Rho GTPase activating protein 2C				0.000759395	0.0599029	1	0.884126	0.796898	0.90134
121457	IKBIP	IKBKB interacting protein				0.000770643	0.0599029	1	0.905868	0.809695	0.893833
4478	MSN	moesin				0.000771209	0.0599029	1	0.743085	0.756756	1.0184
221336	BEND6	BEN domain containing 6				0.00077585	0.0599029	1	0.921946	0.840497	0.911655
7148	TNXB	tenascin XB				0.000775896	0.0599029	1	1.04967	1.39809	1.33193
387264	KRTAP5-1	keratin associated protein 5-1				0.000776221	0.0599029	1	1.22771	1.30776	1.06521
166824	RASSF6	Ras association (RalGDS/AF-6) domain family member 6				0.000779189	0.0599029	1	1.11058	1.66013	1.49484
151636	DTX3L	deltex 3 like, E3 ubiquitin ligase				0.000781811	0.0599029	1	0.833652	0.818512	0.981839
1910	EDNRB	endothelin receptor type B				0.000787301	0.0599029	1	1.15356	1.54324	1.3378
5965	RECQL	RecQ helicase-like				0.000788253	0.0599029	1	0.929325	0.895495	0.963597
79720	VPS37B	vacuolar protein sorting 37 homolog B (S. cerevisiae)				0.000790154	0.0599029	1	1.03109	1.30494	1.2656
421	ARVCF	armadillo repeat gene deleted in velocardiofacial syndrome				0.000796201	0.0601099	1	1.01687	1.14808	1.12904
1848	DUSP6	dual specificity phosphatase 6				0.000806616	0.0604403	1	1.23689	2.01184	1.62654
56479	KCNQ5	potassium channel, voltage gated KQT-like subfamily Q, member 5				0.00080725	0.0604403	1	0.926259	0.872858	0.942347
1303	COL12A1	collagen, type XII, alpha 1				0.000828922	0.0618076	1	1.01429	0.553135	0.545341
5027	P2RX7	purinergic receptor P2X, ligand gated ion channel, 7				0.000861548	0.0634935	1	0.840247	0.800501	0.952697
57553	MICAL3	microtubule associated monooxygenase, calponin and LIM domain containing 3				0.000862331	0.0634935	1	0.886313	1.22573	1.38295
353345	GPR141	G protein-coupled receptor 141				0.000863512	0.0634935	1	0.893185	0.836954	0.937044
57333	RCN3	reticulocalbin 3, EF-hand calcium binding domain				0.00086555	0.0634935	1	0.918014	0.771275	0.840156
85379	KIAA1671	KIAA1671				0.000870069	0.0635677	1	1.01861	1.18673	1.16504
80045	GPR157	G protein-coupled receptor 157				0.000881436	0.0641395	1	1.08828	1.32483	1.21736
10154	PLXNC1	plexin C1				0.000910527	0.0659913	1	0.967467	0.76714	0.792936
388886	LRRC75B	leucine rich repeat containing 75B				0.000922189	0.0663218	1	1.06039	1.38634	1.30739
8030	CCDC6	coiled-coil domain containing 6		O		0.000922407	0.0663218	1	1.07156	1.13052	1.05502
613	BCR	breakpoint cluster region				0.000932414	0.0666966	1	1.00588	1.134	1.12737
11094	CACFD1	calcium channel flower domain containing 1				0.000934981	0.0666966	1	0.98869	1.23428	1.2484
120224	TMEM45B	transmembrane protein 45B		O		0.000948914	0.067425	1	1.16999	1.85888	1.5888
8710	SERPINB7	serpin peptidase inhibitor, clade B (ovalbumin), member 7				0.000952792	0.0674361	1	0.863548	0.812621	0.941026
10948	STARD3	StAR-related lipid transfer domain containing 3				0.000957819	0.0675281	1	0.981799	1.47072	1.49798
7035	TFPI	tissue factor pathway inhibitor (lipoprotein-associated coagulation inhibitor)				0.000963068	0.067543	1	1.10084	1.58816	1.44268
1833	EPYC	epiphycan				0.000965485	0.067543	1	0.775055	0.54515	0.70337
284018	C17orf58	chromosome 17 open reading frame 58				0.00097784	0.0679732	1	1.22476	1.36887	1.11766
57514	ARHGAP31	Rho GTPase activating protein 31				0.00098148	0.0679732	1	0.912249	0.923263	1.01207
51284	TLR7	toll-like receptor 7				0.00098289	0.0679732	1	0.843224	0.748921	0.888164
526	ATP6V1B2	ATPase, H+ transporting, lysosomal 56/58kDa, V1 subunit B2				0.00100772	0.0691786	1	0.983364	0.825829	0.8398
3118	HLA-DQA2	major histocompatibility complex, class II, DQ alpha 2				0.00100979	0.0691786	1	0.795012	0.846555	1.06483
53373	TPCN1	two pore segment channel 1				0.00101177	0.0691786	1	1.12231	1.22331	1.08999
10673	TNFSF13B	tumor necrosis factor (ligand) superfamily, member 13b				0.00102092	0.0695412	1	0.904471	0.821453	0.908214
3140	MR1	major histocompatibility complex, class I-related				0.00102916	0.0698404	1	0.850992	0.831695	0.977325
2877	GPX2	glutathione peroxidase 2				0.00103964	0.0699938	1	1.13794	1.49101	1.31027
6688	SPI1	Spi-1 proto-oncogene				0.00104392	0.0699938	1	0.895673	0.838488	0.936155
112770	GLMP	glycosylated lysosomal membrane protein				0.00104534	0.0699938	1	0.864627	0.903327	1.04476
1295	COL8A1	collagen, type VIII, alpha 1				0.00105039	0.0699938	1	0.792902	0.593608	0.748653
29094	LGALSL	lectin, galactoside-binding-like				0.00105074	0.0699938	1	1.09694	1.43812	1.31103
9832	JAKMIP2	janus kinase and microtubule interacting protein 2				0.00105649	0.0701189	1	0.917344	0.851057	0.927741
3106	HLA-B	major histocompatibility complex, class I, B				0.0010699	0.07075	1	0.862365	0.851964	0.987939
84689	MS4A14	membrane-spanning 4-domains, subfamily A, member 14				0.00108089	0.0709993	1	0.784568	0.614142	0.782778
3977	LIFR	leukemia inhibitory factor receptor alpha				0.00108688	0.0709993	1	1.21989	1.44746	1.18655
51567	TDP2	tyrosyl-DNA phosphodiesterase 2				0.00108829	0.0709993	1	0.989344	1.2373	1.25063
5514	PPP1R10	protein phosphatase 1, regulatory subunit 10				0.00108955	0.0709993	1	1.04843	1.0816	1.03164
115584	SLC5A11	solute carrier family 5 (sodium/inositol cotransporter), member 11				0.00109714	0.0709993	1	1.04072	1.11905	1.07526
199713	NLRP7	NLR family, pyrin domain containing 7				0.00110019	0.0709993	1	0.947779	0.909538	0.959651
118424	UBE2J2	ubiquitin-conjugating enzyme E2, J2				0.00111001	0.0709993	1	1.02699	1.12051	1.09106
23519	ANP32D	acidic nuclear phosphoprotein 32 family member D				0.0011136	0.0709993	1	1.01455	0.770442	0.759396
3700	ITIH4	inter-alpha-trypsin inhibitor heavy chain family, member 4				0.00112328	0.0709993	1	0.950249	0.899444	0.946536
57515	SERINC1	serine incorporator 1				0.00112427	0.0709993	1	1.11258	1.13379	1.01906
219285	SAMD9L	sterile alpha motif domain containing 9-like				0.00112436	0.0709993	1	0.7397	0.671881	0.908315
10140	TOB1	transducer of ERBB2, 1				0.00112833	0.0709993	1	1.13883	1.15303	1.01247
5593	PRKG2	protein kinase, cGMP-dependent, type II				0.00113204	0.0709993	1	0.993988	0.77225	0.776921
51079	NDUFA13	NADH dehydrogenase (ubiquinone) 1 alpha subcomplex, 13				0.00113492	0.0709993	1	0.884244	0.907776	1.02661
2359	FPR3	formyl peptide receptor 3				0.00113641	0.0709993	1	0.852529	0.65798	0.771798
79739	TTLL7	tubulin tyrosine ligase-like family member 7				0.00114039	0.0709993	1	0.886866	1.71286	1.93136
1230	CCR1	chemokine (C-C motif) receptor 1				0.00114334	0.0709993	1	0.903212	0.814187	0.901435
729597	SPDYE6	speedy/RINGO cell cycle regulator family member E6				0.00114938	0.0709993	1	1.23134	1.59367	1.29426
717	C2	complement component 2				0.0011527	0.0709993	1	0.819543	0.7842	0.956875
115004	MB21D1	Mab-21 domain containing 1				0.00115276	0.0709993	1	0.810787	0.803711	0.991274
28974	C19orf53	chromosome 19 open reading frame 53				0.00115596	0.0709993	1	0.899624	0.829377	0.921914
206358	SLC36A1	solute carrier family 36 (proton/amino acid symporter), member 1				0.0011669	0.071368	1	0.923601	0.859887	0.931016
140	ADORA3	adenosine A3 receptor				0.00116984	0.071368	1	0.899805	0.70953	0.788538
7318	UBA7	ubiquitin-like modifier activating enzyme 7				0.00118324	0.0716519	1	0.91005	0.809894	0.889944
64065	PERP	PERP, TP53 apoptosis effector				0.00118629	0.0716519	1	1.04338	1.34484	1.28893
100128731	OST4	oligosaccharyltransferase complex subunit 4 (non-catalytic)				0.00118998	0.0716519	1	0.825388	0.847598	1.02691
219855	SLC37A2	solute carrier family 37 (glucose-6-phosphate transporter), member 2				0.00119031	0.0716519	1	0.923176	0.711641	0.770862
3624	INHBA	inhibin, beta A				0.00119812	0.071768	1	0.910099	0.623516	0.685108
1428	CRYM	crystallin, mu				0.00120113	0.071768	1	1.03046	1.1154	1.08243
54875	CNTLN	centlein, centrosomal protein				0.00120412	0.071768	1	0.888124	0.788392	0.887705
646670	LOC646670	uncharacterized LOC646670				0.00120972	0.0718652	1	0.999778	0.920389	0.920594
140735	DYNLL2	dynein, light chain, LC8-type 2				0.00122916	0.0727816	1	1.10029	1.2754	1.15915
132160	PPM1M	protein phosphatase, Mg2+/Mn2+ dependent, 1M				0.00123717	0.0729234	1	0.956964	0.894515	0.934743
84542	KIAA1841	KIAA1841				0.00123961	0.0729234	1	0.88541	1.0896	1.23062
941	CD80	CD80 molecule				0.00124815	0.0731887	1	0.907627	0.818589	0.9019
83937	RASSF4	Ras association (RalGDS/AF-6) domain family member 4				0.00126231	0.0737797	1	0.835683	0.716463	0.857338
1476	CSTB	cystatin B (stefin B)				0.00129278	0.0753177	1	0.803093	0.85981	1.07062
326625	MMAB	methylmalonic aciduria (cobalamin deficiency) cblB type				0.00130363	0.0757068	1	1.10237	1.13871	1.03296
23199	GSE1	Gse1 coiled-coil protein				0.00131314	0.0757074	1	1.14988	1.24437	1.08217
5306	PITPNA	phosphatidylinositol transfer protein, alpha				0.00131466	0.0757074	1	0.925587	0.880108	0.950864
83693	HSDL1	hydroxysteroid dehydrogenase like 1				0.00131618	0.0757074	1	1.02597	1.2212	1.1903
845	CASQ2	calsequestrin 2 (cardiac muscle)				0.00132696	0.0757242	1	1.10681	1.62372	1.46703
100132146	LOC100132146	uncharacterized LOC100132146				0.00133041	0.0757242	1	0.957992	0.905651	0.945364
220965	FAM13C	family with sequence similarity 13, member C				0.00133156	0.0757242	1	1.05094	1.30224	1.23912
78994	PRR14	proline rich 14				0.00133397	0.0757242	1	0.891381	0.8609	0.965805
118430	MUCL1	mucin-like 1				0.00134058	0.0757242	1	2.51132	12.9617	5.16129
3105	HLA-A	major histocompatibility complex, class I, A				0.00134155	0.0757242	1	0.89578	0.87384	0.975507
10261	IGSF6	immunoglobulin superfamily, member 6				0.00135667	0.07634	1	1.00634	0.711295	0.706815
64963	MRPS11	mitochondrial ribosomal protein S11				0.00136447	0.0764406	1	0.94664	0.890605	0.940807
79705	LRRK1	leucine-rich repeat kinase 1				0.00136689	0.0764406	1	0.866139	0.899439	1.03845
84152	PPP1R1B	protein phosphatase 1, regulatory (inhibitor) subunit 1B				0.0013897	0.0772385	1	1.60969	1.87304	1.1636
401535	C9orf170	chromosome 9 open reading frame 170				0.00139593	0.0772385	1	0.943558	0.917627	0.972518
6403	SELP	selectin P (granule membrane protein 140kDa, antigen CD62)				0.00139785	0.0772385	1	1.06985	1.49629	1.39859
4131	MAP1B	microtubule-associated protein 1B				0.00139821	0.0772385	1	0.97563	1.21219	1.24247
929	CD14	CD14 molecule				0.00142399	0.0779081	1	0.84504	0.753864	0.892105
4741	NEFM	neurofilament, medium polypeptide				0.0014273	0.0779081	1	1.01029	0.918164	0.908812
10586	MAB21L2	mab-21-like 2 (C. elegans)				0.00143019	0.0779081	1	1.06177	1.09607	1.0323
58191	CXCL16	chemokine (C-X-C motif) ligand 16				0.00143061	0.0779081	1	0.919882	0.843953	0.917458
1672	DEFB1	defensin, beta 1				0.00143183	0.0779081	1	0.925256	1.32094	1.42765
316	AOX1	aldehyde oxidase 1				0.00144986	0.078515	1	1.07573	1.37261	1.27598
55911	APOBR	apolipoprotein B receptor				0.00145482	0.078515	1	0.948279	0.926938	0.977495
22915	MMRN1	multimerin 1				0.00145599	0.078515	1	1.13924	1.6108	1.41393
658	BMPR1B	bone morphogenetic protein receptor, type IB				0.00146116	0.0785603	1	1.88345	0.489887	0.260101
861	RUNX1	runt-related transcription factor 1				0.00147559	0.0791014	1	0.92087	0.849695	0.922709
441024	MTHFD2L	methylenetetrahydrofolate dehydrogenase (NADP+ dependent) 2-like				0.00148052	0.0791314	1	1.14202	1.30782	1.14518
54739	XAF1	XIAP associated factor 1				0.00149359	0.0795953	1	0.698782	0.726772	1.04006
284021	MILR1	mast cell immunoglobulin-like receptor 1				0.00150919	0.0801905	1	0.871753	0.860035	0.986558
2048	EPHB2	EPH receptor B2				0.00152614	0.0808543	1	0.910776	0.811816	0.891346
3074	HEXB	hexosaminidase B (beta polypeptide)				0.00153228	0.0809431	1	0.931233	0.866669	0.930668
11022	TDRKH	tudor and KH domain containing				0.00154356	0.0810846	1	0.783892	0.965259	1.23137
56344	CABP5	calcium binding protein 5				0.00154492	0.0810846	1	1.08452	0.939855	0.866611
90293	KLHL13	kelch-like family member 13				0.00155165	0.0810846	1	1.03485	1.416	1.36832
389434	IYD	iodotyrosine deiodinase				0.00155552	0.0810846	1	1.06355	1.33096	1.25144
55652	SLC48A1	solute carrier family 48 (heme transporter), member 1				0.00155822	0.0810846	1	1.06786	1.12492	1.05343
51131	PHF11	PHD finger protein 11				0.00156182	0.0810846	1	0.942223	0.86425	0.917245
3134	HLA-F	major histocompatibility complex, class I, F				0.0015748	0.0815251	1	0.896885	0.842872	0.939777
2266	FGG	fibrinogen gamma chain				0.00157953	0.081537	1	1.04283	1.13004	1.08363
60592	SCOC	short coiled-coil protein				0.00159609	0.0819424	1	1.04407	1.12965	1.08197
25907	TMEM158	transmembrane protein 158 (gene/pseudogene)				0.00159643	0.0819424	1	0.689394	0.600874	0.871597
80243	PREX2	phosphatidylinositol-3,4,5-trisphosphate-dependent Rac exchange factor 2				0.00161638	0.0827322	1	1.15787	1.64297	1.41896
5660	PSAP	prosaposin				0.00162888	0.0831373	1	0.990269	0.851854	0.860224
84072	HORMAD1	HORMA domain containing 1				0.00166189	0.0844389	1	0.80624	0.76245	0.945686
164668	APOBEC3H	apolipoprotein B mRNA editing enzyme, catalytic polypeptide-like 3H				0.0016702	0.0844389	1	0.930378	0.916624	0.985217
9849	ZNF518A	zinc finger protein 518A				0.00167858	0.0844389	1	1.05111	1.23825	1.17804
54910	SEMA4C	sema domain, immunoglobulin domain (Ig), transmembrane domain (TM) and short cytoplasmic domain, (semaphorin) 4C				0.00168176	0.0844389	1	1.08456	1.2475	1.15023
23380	SRGAP2	SLIT-ROBO Rho GTPase activating protein 2				0.00168805	0.0844389	1	0.829114	0.803863	0.969544
10461	MERTK	MER proto-oncogene, tyrosine kinase				0.00169382	0.0844389	1	0.944032	0.707896	0.749864
127544	RNF19B	ring finger protein 19B				0.00169472	0.0844389	1	0.884881	0.88201	0.996756
84316	NAA38	N(alpha)-acetyltransferase 38, NatC auxiliary subunit				0.00170528	0.0844389	1	0.872906	0.762406	0.873411
7102	TSPAN7	tetraspanin 7				0.00170544	0.0844389	1	1.02178	1.59726	1.56321
7010	TEK	TEK tyrosine kinase, endothelial				0.00171265	0.0844389	1	1.08995	1.39409	1.27904
55366	LGR4	leucine-rich repeat containing G protein-coupled receptor 4				0.00171903	0.0844389	1	1.29102	1.51865	1.17632
7292	TNFSF4	tumor necrosis factor (ligand) superfamily, member 4				0.00172256	0.0844389	1	0.847132	0.746165	0.880814
340526	RGAG4	retrotransposon gag domain containing 4				0.00172504	0.0844389	1	1.04615	1.16224	1.11096
29103	DNAJC15	DnaJ (Hsp40) homolog, subfamily C, member 15				0.00172628	0.0844389	1	0.827876	0.914493	1.10463
57611	ISLR2	immunoglobulin superfamily containing leucine-rich repeat 2				0.00172873	0.0844389	1	1.05798	1.10276	1.04232
1370	CPN2	carboxypeptidase N, polypeptide 2				0.00172895	0.0844389	1	0.930085	0.878926	0.944995
256987	SERINC5	serine incorporator 5				0.00175146	0.0847379	1	0.933081	1.22984	1.31804
84305	PYM1	PYM homolog 1, exon junction complex associated factor				0.00175401	0.0847379	1	1.05455	1.12499	1.0668
220158	GTSCR1	Gilles de la Tourette syndrome chromosome region, candidate 1 (non-protein coding)				0.00175404	0.0847379	1	0.95273	0.865547	0.908492
6036	RNASE2	ribonuclease, RNase A family, 2 (liver, eosinophil-derived neurotoxin)				0.00175954	0.0847379	1	0.753389	0.728841	0.967416
10641	NPRL2	NPR2-like, GATOR1 complex subunit				0.00176333	0.0847379	1	0.977366	0.835015	0.854353
54885	TBC1D8B	TBC1 domain family, member 8B (with GRAM domain)				0.00176631	0.0847379	1	0.848712	0.91173	1.07425
55361	PI4K2A	phosphatidylinositol 4-kinase type 2 alpha				0.00176963	0.0847379	1	0.966623	0.803685	0.831437
55048	VPS37C	vacuolar protein sorting 37 homolog C (S. cerevisiae)				0.00177378	0.0847379	1	1.02516	1.13211	1.10432
6462	SHBG	sex hormone-binding globulin				0.00178008	0.0847379	1	0.954867	0.944116	0.988742
23676	SMPX	small muscle protein, X-linked				0.00178263	0.0847379	1	0.940146	0.906247	0.963943
102723955	LOC102723955	neuroblastoma breakpoint family member 6-like protein				0.00178652	0.0847379	1	0.976768	0.870881	0.891595
51719	CAB39	calcium binding protein 39				0.00180285	0.084964	1	0.945073	1.0902	1.15356
3263	HPX	hemopexin				0.00181426	0.084964	1	1.21627	1.49218	1.22686
341346	SMCO2	single-pass membrane protein with coiled-coil domains 2				0.00181549	0.084964	1	0.97164	0.882822	0.90859
348	APOE	apolipoprotein E				0.00181626	0.084964	1	0.941865	0.745971	0.792015
10342	TFG	TRK-fused gene				0.00182643	0.084964	1	0.961289	0.8719	0.907012
3604	TNFRSF9	tumor necrosis factor receptor superfamily, member 9				0.00182834	0.084964	1	0.746243	0.76725	1.02815
84251	SGIP1	SH3-domain GRB2-like (endophilin) interacting protein 1				0.00182922	0.084964	1	0.925465	0.726991	0.785541
191585	PLAC4	placenta specific 4				0.00183155	0.084964	1	0.984335	1.1291	1.14707
26010	SPATS2L	spermatogenesis associated, serine-rich 2-like				0.00183349	0.084964	1	0.781339	0.80884	1.0352
401258	RAB44	RAB44, member RAS oncogene family				0.00185044	0.0855311	1	0.991913	1.07849	1.08728
3684	ITGAM	integrin, alpha M (complement component 3 receptor 3 subunit)				0.0018808	0.0860949	1	0.844458	0.808625	0.957567
9703	KIAA0100	KIAA0100				0.00188168	0.0860949	1	1.04073	1.1987	1.15178
9056	SLC7A7	solute carrier family 7 (amino acid transporter light chain, y+L system), member 7				0.00188552	0.0860949	1	0.963205	0.826332	0.857899
79699	ZYG11B	zyg-11 family member B, cell cycle regulator				0.00188589	0.0860949	1	1.05012	1.13627	1.08204
5816	PVALB	parvalbumin				0.0018864	0.0860949	1	1.0664	1.15351	1.08169
54734	RAB39A	RAB39A, member RAS oncogene family				0.0018956	0.0860985	1	0.889934	0.742108	0.833891
6414	SEPP1	selenoprotein P, plasma, 1				0.00189864	0.0860985	1	1.11532	1.22692	1.10006
6664	SOX11	SRY box 11				0.00190073	0.0860985	1	0.928683	1.50698	1.62271
55707	NECAP2	NECAP endocytosis associated 2				0.00192827	0.0870415	1	0.87631	0.927378	1.05828
8728	ADAM19	ADAM metallopeptidase domain 19				0.00193116	0.0870415	1	0.805829	0.865776	1.07439
3110	MNX1	motor neuron and pancreas homeobox 1				0.00195106	0.0875571	1	1.00451	1.26118	1.25551
8843	HCAR3	hydroxycarboxylic acid receptor 3				0.0019561	0.0875571	1	1.09801	1.21263	1.10439
9532	BAG2	BCL2-associated athanogene 2				0.00195876	0.0875571	1	0.886478	0.813754	0.917962
3108	HLA-DMA	major histocompatibility complex, class II, DM alpha				0.00196193	0.0875571	1	0.827663	0.837227	1.01155
51474	LIMA1	LIM domain and actin binding 1				0.00197945	0.088122	1	1.03241	1.18782	1.15053
56172	ANKH	ANKH inorganic pyrophosphate transport regulator				0.00200401	0.0889969	1	0.85031	0.759873	0.893642
51263	MRPL30	mitochondrial ribosomal protein L30				0.0020163	0.0891631	1	1.09474	1.24329	1.1357
6624	FSCN1	fascin actin-bundling protein 1				0.00202027	0.0891631	1	0.915593	0.795532	0.86887
26280	IL1RAPL2	interleukin 1 receptor accessory protein-like 2				0.00203033	0.0891631	1	1.09651	1.20734	1.10107
55704	CCDC88A	coiled-coil domain containing 88A				0.00203761	0.0891631	1	0.940707	0.766033	0.814317
23139	MAST2	microtubule associated serine/threonine kinase 2				0.00204126	0.0891631	1	1.03939	1.11138	1.06927
56241	SUSD2	sushi domain containing 2				0.00204158	0.0891631	1	1.05394	1.36274	1.293
9747	TCAF1	TRPM8 channel-associated factor 1				0.0020422	0.0891631	1	1.08821	1.1481	1.05504
4258	MGST2	microsomal glutathione S-transferase 2				0.00205313	0.0894247	1	0.970807	1.16422	1.19922
29099	COMMD9	COMM domain containing 9				0.00207226	0.08985	1	0.915456	0.871824	0.952339
1776	DNASE1L3	deoxyribonuclease I-like 3				0.00207281	0.08985	1	0.996789	1.05725	1.06065
400	ARL1	ADP-ribosylation factor like GTPase 1				0.00207786	0.0898536	1	1.06516	1.14694	1.07678
84708	LNX1	ligand of numb-protein X 1, E3 ubiquitin protein ligase				0.00211809	0.0910106	1	1.14449	1.12643	0.984218
9630	GNA14	guanine nucleotide binding protein (G protein), alpha 14				0.00212459	0.0910106	1	0.730042	1.49588	2.04904
7259	TSPYL1	TSPY-like 1				0.00212746	0.0910106	1	1.09097	1.14292	1.04761
7009	TMBIM6	transmembrane BAX inhibitor motif containing 6				0.00212751	0.0910106	1	1.07881	1.09675	1.01663
26057	ANKRD17	ankyrin repeat domain 17				0.00212973	0.0910106	1	1.05794	1.08976	1.03008
230	ALDOC	aldolase C, fructose-bisphosphate				0.00215185	0.091315	1	1.32844	1.13599	0.855129
57095	PITHD1	PITH (C-terminal proteasome-interacting domain of thioredoxin-like) domain containing 1				0.00215551	0.091315	1	0.891661	0.985475	1.10521
5016	OVGP1	oviductal glycoprotein 1				0.00216165	0.091315	1	1.08931	1.09385	1.00417
1039	CDR2	cerebellar degeneration related protein 2				0.00216185	0.091315	1	0.930709	1.19505	1.28402
538	ATP7A	ATPase, Cu++ transporting, alpha polypeptide				0.00216785	0.091315	1	0.937091	1.14267	1.21938
2215	FCGR3B	Fc fragment of IgG, low affinity IIIb, receptor (CD16b)				0.00217943	0.091315	1	0.972464	0.860524	0.88489
64108	RTP4	receptor (chemosensory) transporter protein 4				0.00218708	0.091315	1	0.784811	0.680903	0.867601
9689	BZW1	basic leucine zipper and W2 domains 1				0.00219459	0.091315	1	1.12342	1.13972	1.01451
341	APOC1	apolipoprotein C-I				0.00219703	0.091315	1	0.79536	0.565611	0.711139
136051	ZNF786	zinc finger protein 786				0.00219761	0.091315	1	1.05241	1.17834	1.11966
79152	FA2H	fatty acid 2-hydroxylase				0.00219776	0.091315	1	1.00906	1.34577	1.33369
9050	PSTPIP2	proline-serine-threonine phosphatase interacting protein 2				0.00220221	0.091315	1	0.883892	0.736429	0.833166
1040	CDS1	CDP-diacylglycerol synthase (phosphatidate cytidylyltransferase) 1				0.00220781	0.091315	1	1.12059	1.11548	0.995446
9737	GPRASP1	G protein-coupled receptor associated sorting protein 1				0.00221015	0.091315	1	0.989412	1.12717	1.13923
8408	ULK1	unc-51 like autophagy activating kinase 1				0.00221443	0.091315	1	1.0042	1.15412	1.1493
200959	GABRR3	gamma-aminobutyric acid (GABA) A receptor, rho 3 (gene/pseudogene)				0.00221885	0.091315	1	0.918365	0.873458	0.951101
4277	MICB	MHC class I polypeptide-related sequence B				0.00222394	0.091315	1	0.881574	0.845662	0.959264
2771	GNAI2	guanine nucleotide binding protein (G protein), alpha inhibiting activity polypeptide 2				0.00223216	0.091315	1	0.956396	0.904628	0.945872
115701	ALPK2	alpha kinase 2				0.0022326	0.091315	1	0.827643	0.708605	0.856173
79690	GAL3ST4	galactose-3-O-sulfotransferase 4				0.00225311	0.0919463	1	0.905782	0.793615	0.876166
8840	WISP1	WNT1 inducible signaling pathway protein 1			O	0.00227525	0.0926411	1	0.789273	0.797707	1.01068
124976	SPNS2	spinster homolog 2 (Drosophila)				0.00228603	0.0928714	1	1.01516	1.17359	1.15606
9235	IL32	interleukin 32				0.00231537	0.0935079	1	0.836314	0.825108	0.986601
10351	ABCA8	ATP-binding cassette, sub-family A (ABC1), member 8				0.00231538	0.0935079	1	1.09341	2.43616	2.22805
54557	SGTB	small glutamine-rich tetratricopeptide repeat (TPR)-containing, beta				0.00231718	0.0935079	1	0.904509	0.925674	1.0234
6307	MSMO1	methylsterol monooxygenase 1				0.0023265	0.0936754	1	1.09778	1.31305	1.19609
241	ALOX5AP	arachidonate 5-lipoxygenase-activating protein				0.00233739	0.0939051	1	0.81854	0.793645	0.969586
200765	TIGD1	tigger transposable element derived 1				0.0023437	0.0939501	1	0.997526	1.20294	1.20593
633	BGN	biglycan				0.00234936	0.0939694	1	0.778936	0.744623	0.955949
51449	PCYOX1	prenylcysteine oxidase 1				0.00236294	0.0943041	1	1.07178	1.24286	1.15963
6810	STX4	syntaxin 4				0.00237809	0.0944876	1	0.966607	0.923031	0.954919
100506922	LOC100506922	atherin-like				0.00238182	0.0944876	1	0.883192	0.841289	0.952555
91746	YTHDC1	YTH domain containing 1				0.00238318	0.0944876	1	1.10268	1.13154	1.02617
120776	OR2D2	olfactory receptor, family 2, subfamily D, member 2				0.00238966	0.0945377	1	1.03293	0.859936	0.832524
91442	FAAP24	Fanconi anemia core complex associated protein 24				0.00240544	0.0949545	1	0.944626	0.886935	0.938928
85462	FHDC1	FH2 domain containing 1				0.00242727	0.0950578	1	1.07189	1.50431	1.40342
3383	ICAM1	intercellular adhesion molecule 1				0.00243231	0.0950578	1	0.722108	0.708006	0.980471
100507436	MICA	MHC class I polypeptide-related sequence A				0.00244343	0.0950578	1	0.763789	0.943058	1.23471
1300	COL10A1	collagen, type X, alpha 1				0.0024463	0.0950578	1	0.750148	0.380819	0.507658
25977	NECAP1	NECAP endocytosis associated 1				0.00245811	0.0950578	1	0.945848	0.83244	0.8801
25758	KIAA1549L	KIAA1549-like				0.00246179	0.0950578	1	0.934542	0.807777	0.864356
6892	TAPBP	TAP binding protein (tapasin)				0.00247519	0.0950578	1	0.873357	0.881891	1.00977
51042	ZNF593	zinc finger protein 593				0.0024776	0.0950578	1	0.911451	0.921131	1.01062
3956	LGALS1	lectin, galactoside-binding, soluble, 1				0.00248179	0.0950578	1	1.01369	0.816788	0.805758
3627	CXCL10	chemokine (C-X-C motif) ligand 10				0.00249427	0.0950578	1	0.756512	0.569448	0.752728
197259	MLKL	mixed lineage kinase domain-like				0.00249504	0.0950578	1	0.891229	0.840338	0.942898
64761	PARP12	poly(ADP-ribose) polymerase family member 12				0.00249823	0.0950578	1	0.786429	0.825075	1.04914
80255	SLC35F5	solute carrier family 35, member F5				0.00249979	0.0950578	1	1.00089	1.10902	1.10803
2512	FTL	ferritin, light polypeptide				0.00250281	0.0950578	1	0.968142	0.877941	0.906831
54884	RETSAT	retinol saturase (all-trans-retinol 13,14-reductase)				0.00250436	0.0950578	1	1.04599	1.25739	1.20211
8322	FZD4	frizzled class receptor 4				0.00251121	0.0950578	1	1.18458	1.39815	1.18029
5141	PDE4A	phosphodiesterase 4A, cAMP-specific				0.00251584	0.0950578	1	0.895056	0.836424	0.934494
64073	C19orf33	chromosome 19 open reading frame 33				0.00251974	0.0950578	1	1.45918	2.04366	1.40056
8613	PLPP3	phospholipid phosphatase 3				0.00252488	0.0950578	1	0.949246	1.31601	1.38638
165100	C2orf57	chromosome 2 open reading frame 57				0.00252622	0.0950578	1	0.974935	0.890331	0.913221
90268	OTULIN	OTU deubiquitinase with linear linkage specificity				0.00252965	0.0950578	1	0.921423	0.948042	1.02889
94240	EPSTI1	epithelial stromal interaction 1 (breast)				0.00253147	0.0950578	1	0.763518	0.856342	1.12157
6539	SLC6A12	solute carrier family 6 (neurotransmitter transporter), member 12				0.00253175	0.0950578	1	0.930015	0.912962	0.981664
54491	FAM105A	family with sequence similarity 105, member A				0.00253565	0.0950578	1	0.868347	0.740504	0.852774
83938	C10orf11	chromosome 10 open reading frame 11				0.00253921	0.0950578	1	0.833834	0.884292	1.06051
26994	RNF11	ring finger protein 11				0.00255205	0.0952356	1	0.958684	1.15276	1.20244
55805	LRP2BP	LRP2 binding protein				0.00256054	0.0952356	1	1.11748	1.10208	0.986218
5797	PTPRM	protein tyrosine phosphatase, receptor type, M				0.00256415	0.0952356	1	0.716062	0.844739	1.1797
1837	DTNA	dystrobrevin, alpha				0.00256499	0.0952356	1	1.28185	1.63639	1.27658
26276	VPS33B	vacuolar protein sorting 33 homolog B (yeast)				0.00257554	0.0952413	1	0.958044	0.896423	0.93568
2260	FGFR1	fibroblast growth factor receptor 1				0.00257565	0.0952413	1	1.29628	1.29901	1.00211
26291	FGF21	fibroblast growth factor 21				0.0025866	0.0952522	1	0.950218	0.91449	0.9624
83442	SH3BGRL3	SH3 domain binding glutamate-rich protein like 3				0.00259833	0.0952522	1	0.821896	0.854423	1.03957
55850	USE1	unconventional SNARE in the ER 1 homolog (S. cerevisiae)				0.00260962	0.0952522	1	0.912095	0.844817	0.926238
200186	CRTC2	CREB regulated transcription coactivator 2				0.00261119	0.0952522	1	0.867508	0.879456	1.01377
23443	SLC35A3	solute carrier family 35 (UDP-N-acetylglucosamine (UDP-GlcNAc) transporter), member A3				0.00261156	0.0952522	1	1.08703	1.15216	1.05991
112	ADCY6	adenylate cyclase 6				0.0026122	0.0952522	1	1.1641	1.19958	1.03048
3805	KIR2DL4	killer cell immunoglobulin-like receptor, two domains, long cytoplasmic tail, 4				0.00261557	0.0952522	1	0.923271	0.900359	0.975184
5742	PTGS1	prostaglandin-endoperoxide synthase 1 (prostaglandin G/H synthase and cyclooxygenase)				0.00262023	0.0952522	1	0.837792	0.784257	0.9361
23213	SULF1	sulfatase 1				0.00262907	0.0952522	1	0.927123	0.651868	0.703109
221481	ARMC12	armadillo repeat containing 12				0.00262918	0.0952522	1	0.970828	0.943169	0.97151
23385	NCSTN	nicastrin				0.00263553	0.0952522	1	0.863758	0.882415	1.0216
10894	LYVE1	lymphatic vessel endothelial hyaluronan receptor 1				0.00264444	0.0952522	1	0.990125	1.93794	1.95727
57221	ARFGEF3	ARFGEF family member 3				0.00264601	0.0952522	1	1.05493	1.26835	1.20231
473	RERE	arginine-glutamic acid dipeptide (RE) repeats				0.00265029	0.0952522	1	1.0805	1.18422	1.09599
9545	RAB3D	RAB3D, member RAS oncogene family				0.0026548	0.0952522	1	1.04815	1.27224	1.21379
9960	USP3	ubiquitin specific peptidase 3				0.00266543	0.0953368	1	1.01364	1.12935	1.11415
11010	GLIPR1	GLI pathogenesis-related 1				0.00266768	0.0953368	1	0.868159	0.728039	0.8386
10411	RAPGEF3	Rap guanine nucleotide exchange factor 3				0.00270038	0.0963152	1	1.05121	1.21233	1.15327
113251	LARP4	La ribonucleoprotein domain family, member 4				0.00272089	0.0968562	1	1.18682	1.0956	0.923138
8495	PPFIBP2	PTPRF interacting protein, binding protein 2 (liprin beta 2)				0.0027271	0.0968871	1	1.10697	1.22593	1.10747
84868	HAVCR2	hepatitis A virus cellular receptor 2				0.00274146	0.0970787	1	0.947651	0.781671	0.824851
10589	DRAP1	DR1-associated protein 1 (negative cofactor 2 alpha)				0.00274321	0.0970787	1	0.946093	0.792049	0.837179
493753	COA5	cytochrome c oxidase assembly factor 5				0.00274984	0.0971236	1	0.942067	1.10642	1.17446
64965	MRPS9	mitochondrial ribosomal protein S9				0.00275558	0.097126	1	0.988459	1.15643	1.16993
119774	OR52K2	olfactory receptor, family 52, subfamily K, member 2				0.00276272	0.097126	1	0.922535	0.796511	0.863394
55816	DOK5	docking protein 5				0.00276599	0.097126	1	0.928036	0.76573	0.825107
9862	MED24	mediator complex subunit 24				0.00278799	0.0977089	1	1.00553	1.12125	1.11508
441273	SPDYE2	speedy/RINGO cell cycle regulator family member E2				0.00281206	0.0983625	1	1.13789	1.37328	1.20687
2070	EYA4	EYA transcriptional coactivator and phosphatase 4				0.0028261	0.0986121	1	1.02504	0.830626	0.810336
7746	ZSCAN9	zinc finger and SCAN domain containing 9				0.00283008	0.0986121	1	1.04174	1.08897	1.04534
3428	IFI16	interferon, gamma-inducible protein 16				0.00283729	0.0986734	1	0.839751	0.815173	0.970732
54497	HEATR5B	HEAT repeat containing 5B				0.002846	0.0987866	1	1.11043	1.14377	1.03002
79812	MMRN2	multimerin 2				0.00285843	0.0989147	1	1.02738	1.18506	1.15348
3804	KIR2DL3	killer cell immunoglobulin-like receptor, two domains, long cytoplasmic tail, 3				0.0028606	0.0989147	1	1.02378	0.913245	0.892037
3055	HCK	HCK proto-oncogene, Src family tyrosine kinase				0.00287362	0.0991753	1	0.884852	0.861467	0.973572
11236	RNF139	ring finger protein 139				0.00290655	0.100121	1	1.12861	1.19484	1.05868
388125	C2CD4B	C2 calcium-dependent domain containing 4B				0.00292355	0.100334	1	0.976353	1.85389	1.89879
9482	STX8	syntaxin 8				0.00292381	0.100334	1	0.878835	0.897141	1.02083
4645	MYO5B	myosin VB				0.00294642	0.100666	1	0.961986	1.14901	1.19441
3792	KEL	Kell blood group, metallo-endopeptidase				0.00294702	0.100666	1	0.891002	0.857493	0.962392
283377	SPRYD4	SPRY domain containing 4				0.00295016	0.100666	1	1.12548	1.21879	1.0829
3101	HK3	hexokinase 3 (white cell)				0.00298036	0.101506	1	1.06066	0.951838	0.897404
9771	RAPGEF5	Rap guanine nucleotide exchange factor 5				0.00300089	0.102014	1	0.975224	1.29433	1.32722
100	ADA	adenosine deaminase				0.00301609	0.102338	1	0.81776	0.874783	1.06973
272	AMPD3	adenosine monophosphate deaminase 3				0.00306267	0.102986	1	0.861468	0.854181	0.991542
4598	MVK	mevalonate kinase				0.00306874	0.102986	1	1.03243	1.13422	1.09859
10318	TNIP1	TNFAIP3 interacting protein 1				0.0030689	0.102986	1	0.883114	0.879971	0.996441
27180	SIGLEC9	sialic acid binding Ig-like lectin 9				0.00307316	0.102986	1	0.979882	0.799784	0.816204
9622	KLK4	kallikrein-related peptidase 4				0.0030748	0.102986	1	0.931802	0.863047	0.926213
567	B2M	beta-2-microglobulin				0.00307577	0.102986	1	0.903998	0.813492	0.899883
8557	TCAP	titin-cap				0.00308352	0.102986	1	1.02868	1.11492	1.08383
9830	TRIM14	tripartite motif containing 14				0.00308524	0.102986	1	0.879189	0.896745	1.01997
10252	SPRY1	sprouty RTK signaling antagonist 1				0.00308634	0.102986	1	1.10106	1.29924	1.17999
100507679	MUC22	mucin 22				0.0031029	0.103348	1	1.03651	0.933358	0.900485
5649	RELN	reelin				0.0031145	0.103544	1	1.08655	1.47872	1.36094
23177	CEP68	centrosomal protein 68kDa				0.00313031	0.103879	1	1.0001	1.09475	1.09465
85301	COL27A1	collagen, type XXVII, alpha 1				0.00320887	0.106291	1	0.802432	0.78976	0.984208
55681	SCYL2	SCY1-like, kinase-like 2				0.00321544	0.106315	1	1.04647	1.1631	1.11146
27124	INPP5J	inositol polyphosphate-5-phosphatase J				0.00325012	0.106955	1	1.16567	1.1068	0.949491
2494	NR5A2	nuclear receptor subfamily 5, group A, member 2				0.0032589	0.106955	1	1.00964	1.22119	1.20953
1536	CYBB	cytochrome b-245, beta polypeptide				0.00327558	0.106955	1	0.911331	0.688917	0.755946
10457	GPNMB	glycoprotein (transmembrane) nmb				0.00329012	0.106955	1	0.985518	0.776612	0.788024
85358	SHANK3	SH3 and multiple ankyrin repeat domains 3				0.00329155	0.106955	1	1.07175	1.27683	1.19135
100526772	TMEM110-MUSTN1	TMEM110-MUSTN1 readthrough				0.00329386	0.106955	1	0.962565	0.918058	0.953763
57863	CADM3	cell adhesion molecule 3				0.00329543	0.106955	1	1.05308	1.28375	1.21905
100288695	LIMS3L	LIM and senescent cell antigen-like domains 3-like				0.00329658	0.106955	1	0.914509	0.900872	0.985088
1308	COL17A1	collagen, type XVII, alpha 1				0.00329682	0.106955	1	1.06766	1.51283	1.41697
219670	ENKUR	enkurin, TRPC channel interacting protein				0.00330392	0.106955	1	0.864618	0.844514	0.976747
6713	SQLE	squalene epoxidase				0.00330438	0.106955	1	0.936097	1.66126	1.77467
558	AXL	AXL receptor tyrosine kinase				0.0033106	0.106955	1	0.87494	0.83188	0.950785
2244	FGB	fibrinogen beta chain				0.00331478	0.106955	1	1.0286	1.03972	1.01081
143244	EIF5AL1	eukaryotic translation initiation factor 5A-like 1				0.00332134	0.106955	1	1.01621	0.878693	0.864676
55593	OTUD5	OTU deubiquitinase 5				0.00332335	0.106955	1	0.909961	0.911647	1.00185
80111	C3orf36	chromosome 3 open reading frame 36				0.00333171	0.107034	1	1.02585	1.10954	1.08158
57669	EPB41L5	erythrocyte membrane protein band 4.1 like 5				0.00335556	0.10761	1	1.10826	1.2894	1.16345
55845	BRK1	BRICK1, SCAR/WAVE actin-nucleating complex subunit				0.00336444	0.107652	1	0.901434	0.82475	0.914931
445328	ARHGEF35	Rho guanine nucleotide exchange factor 35				0.00336875	0.107652	1	1.14011	1.26474	1.10931
10612	TRIM3	tripartite motif containing 3				0.00339056	0.107917	1	1.12757	1.30033	1.15321
10618	TGOLN2	trans-golgi network protein 2				0.00340257	0.107917	1	0.915487	0.890274	0.972459
8038	ADAM12	ADAM metallopeptidase domain 12				0.00340368	0.107917	1	0.870676	0.72156	0.828735
441168	FAM26F	family with sequence similarity 26, member F				0.00340705	0.107917	1	0.879656	0.875187	0.994919
57600	FNIP2	folliculin interacting protein 2				0.0034167	0.107917	1	1.01858	1.22977	1.20733
379	ARL4D	ADP-ribosylation factor like GTPase 4D				0.00341693	0.107917	1	1.03334	1.24927	1.20897
9470	EIF4E2	eukaryotic translation initiation factor 4E family member 2				0.00341876	0.107917	1	0.967816	1.08029	1.11622
1511	CTSG	cathepsin G				0.00345729	0.10868	1	1.06025	1.20294	1.13458
55339	WDR33	WD repeat domain 33				0.00345979	0.10868	1	1.00366	1.13556	1.13142
4318	MMP9	matrix metallopeptidase 9			O	0.00346091	0.10868	1	0.666327	0.727671	1.09206
63027	SLC22A23	solute carrier family 22, member 23				0.00347391	0.108898	1	1.03272	1.267	1.22685
55244	SLC47A1	solute carrier family 47 (multidrug and toxin extrusion), member 1				0.00349947	0.108898	1	1.13106	0.887631	0.784776
79809	TTC21B	tetratricopeptide repeat domain 21B				0.0035002	0.108898	1	0.96275	1.21622	1.26328
619279	ZNF704	zinc finger protein 704				0.00350578	0.108898	1	1.25488	1.33007	1.05992
121275	OR10AD1	olfactory receptor, family 10, subfamily AD, member 1				0.00350702	0.108898	1	1.14275	1.12172	0.981602
3678	ITGA5	integrin, alpha 5 (fibronectin receptor, alpha polypeptide)				0.0035155	0.108898	1	0.898748	0.865161	0.96263
79170	PRR15L	proline rich 15-like				0.00352105	0.108898	1	0.967345	1.30486	1.34891
84695	LOXL3	lysyl oxidase-like 3				0.00352595	0.108898	1	0.917897	0.881022	0.959826
7625	ZNF74	zinc finger protein 74				0.00352796	0.108898	1	1.00637	1.05222	1.04557
89894	TMEM116	transmembrane protein 116				0.00352929	0.108898	1	1.03834	1.29531	1.24747
2767	GNA11	guanine nucleotide binding protein (G protein), alpha 11 (Gq class)				0.00353397	0.108898	1	1.10704	1.21481	1.09736
89832	CHRFAM7A	CHRNA7 (cholinergic receptor, nicotinic, alpha 7, exons 5-10) and FAM7A (family with sequence similarity 7A, exons A-E) fusion				0.00354162	0.108948	1	0.850922	0.806357	0.947627
27350	APOBEC3C	apolipoprotein B mRNA editing enzyme, catalytic polypeptide-like 3C				0.00354825	0.108967	1	1.01894	0.765696	0.751465
116983	ACAP3	ArfGAP with coiled-coil, ankyrin repeat and PH domains 3				0.00357347	0.109556	1	1.04659	1.06183	1.01456
2936	GSR	glutathione reductase				0.00358995	0.109876	1	1.02005	1.21255	1.18872
5594	MAPK1	mitogen-activated protein kinase 1				0.00360432	0.109896	1	1.02367	1.09304	1.06776
2561	GABRB2	gamma-aminobutyric acid (GABA) A receptor, beta 2				0.00360809	0.109896	1	1.04271	0.821853	0.788187
11279	KLF8	Kruppel-like factor 8				0.00360882	0.109896	1	0.906575	1.35626	1.49602
2977	GUCY1A2	guanylate cyclase 1, soluble, alpha 2				0.00367392	0.111534	1	1.06129	1.29027	1.21576
3430	IFI35	interferon-induced protein 35				0.00370052	0.111534	1	0.799225	0.760687	0.951781
1620	BRINP1	bone morphogenetic protein/retinoic acid inducible neural-specific 1				0.00370248	0.111534	1	1.11701	1.21739	1.08986
10467	ZNHIT1	zinc finger, HIT-type containing 1				0.00370521	0.111534	1	0.925826	0.954256	1.03071
201595	STT3B	STT3B, subunit of the oligosaccharyltransferase complex (catalytic)				0.00370528	0.111534	1	1.17458	1.07743	0.917285
10959	TMED2	transmembrane p24 trafficking protein 2				0.00370583	0.111534	1	1.05126	1.13055	1.07542
56938	ARNTL2	aryl hydrocarbon receptor nuclear translocator-like 2				0.00371401	0.111534	1	0.731057	0.709546	0.970576
904	CCNT1	cyclin T1				0.00372264	0.111534	1	1.13002	1.16243	1.02868
2329	FMO4	flavin containing monooxygenase 4				0.00372942	0.111534	1	0.78257	1.06308	1.35844
8482	SEMA7A	semaphorin 7A, GPI membrane anchor (John Milton Hagen blood group)				0.00373241	0.111534	1	0.881295	0.817162	0.927228
100129239	CXorf51A	chromosome X open reading frame 51A				0.00373388	0.111534	1	0.982708	0.907734	0.923707
151556	GPR155	G protein-coupled receptor 155				0.00373919	0.111534	1	0.88046	0.810804	0.920887
3135	HLA-G	major histocompatibility complex, class I, G				0.00374263	0.111534	1	0.912587	0.840623	0.921142
118788	PIK3AP1	phosphoinositide-3-kinase adaptor protein 1				0.00375508	0.111721	1	0.879474	0.816716	0.928642
7478	WNT8A	wingless-type MMTV integration site family, member 8A				0.00376951	0.111967	1	1.07696	1.02183	0.948808
79971	WLS	wntless Wnt ligand secretion mediator				0.00378693	0.1123	1	0.908049	1.60992	1.77295
120939	TMEM52B	transmembrane protein 52B				0.00380361	0.112422	1	0.910637	0.889583	0.976881
85442	KNDC1	kinase non-catalytic C-lobe domain (KIND) containing 1				0.00380752	0.112422	1	0.979191	1.07839	1.10131
338442	HCAR2	hydroxycarboxylic acid receptor 2				0.00380964	0.112422	1	0.946597	1.39923	1.47816
51296	SLC15A3	solute carrier family 15 (oligopeptide transporter), member 3				0.00382801	0.11278	1	0.896466	0.809677	0.903188
91752	ZNF804A	zinc finger protein 804A				0.00383836	0.112901	1	0.974829	0.931122	0.955164
8477	GPR65	G protein-coupled receptor 65				0.00386171	0.113246	1	0.861662	0.761238	0.883453
874	CBR3	carbonyl reductase 3				0.0038646	0.113246	1	0.964883	1.13769	1.17909
673	BRAF	B-Raf proto-oncogene, serine/threonine kinase				0.00387165	0.113246	1	1.15959	1.0667	0.919895
5396	PRRX1	paired related homeobox 1				0.00388125	0.113246	1	0.901113	0.756133	0.83911
170690	ADAMTS16	ADAM metallopeptidase with thrombospondin type 1 motif 16				0.00389182	0.113246	1	0.87794	0.820199	0.934232
113	ADCY7	adenylate cyclase 7				0.0038921	0.113246	1	0.783055	0.796829	1.01759
23224	SYNE2	spectrin repeat containing, nuclear envelope 2				0.00389418	0.113246	1	1.14042	1.28805	1.12945
3073	HEXA	hexosaminidase A (alpha polypeptide)				0.00390313	0.113246	1	0.93572	0.885238	0.94605
2896	GRN	granulin				0.00390746	0.113246	1	0.845245	0.770988	0.912148
4086	SMAD1	SMAD family member 1				0.00392197	0.113246	1	0.98897	1.12319	1.13572
864	RUNX3	runt-related transcription factor 3				0.0039294	0.113246	1	0.916098	0.831483	0.907636
254102	EHBP1L1	EH domain binding protein 1 like 1				0.00392943	0.113246	1	0.870291	0.885807	1.01783
84517	ACTRT3	actin-related protein T3				0.00393132	0.113246	1	0.923087	0.947783	1.02675
84898	PLXDC2	plexin domain containing 2				0.00394314	0.113354	1	0.925329	0.81449	0.880217
4125	MAN2B1	mannosidase, alpha, class 2B, member 1				0.00395358	0.113354	1	0.826004	0.873291	1.05725
2533	FYB	FYN binding protein				0.00395386	0.113354	1	0.873278	0.803604	0.920216
25878	MXRA5	matrix-remodelling associated 5				0.00396604	0.113524	1	0.842154	0.701185	0.83261
54097	FAM3B	family with sequence similarity 3, member B				0.00397801	0.113687	1	1.16095	1.36751	1.17793
84439	HHIPL1	HHIP-like 1				0.0039959	0.113869	1	0.895864	0.856321	0.955861
51260	PBDC1	polysaccharide biosynthesis domain containing 1				0.00399696	0.113869	1	0.962919	1.22471	1.27187
100996746	SPDYE11	speedy/RINGO cell cycle regulator family member E11				0.0040149	0.114201	1	1.13496	1.2833	1.1307
4689	NCF4	neutrophil cytosolic factor 4				0.00403864	0.114235	1	0.83076	0.874413	1.05255
5362	PLXNA2	plexin A2				0.00404375	0.114235	1	0.840936	0.91302	1.08572
84812	PLCD4	phospholipase C, delta 4				0.00404584	0.114235	1	1.09821	1.16264	1.05867
5319	PLA2G1B	phospholipase A2, group IB (pancreas)				0.00404961	0.114235	1	1.05377	0.932065	0.884503
9162	DGKI	diacylglycerol kinase, iota				0.00405558	0.114235	1	0.961343	0.833925	0.867458
8682	PEA15	phosphoprotein enriched in astrocytes 15				0.00405917	0.114235	1	0.914365	0.901802	0.98626
55023	PHIP	pleckstrin homology domain interacting protein				0.00406182	0.114235	1	1.053	1.26295	1.19939
144402	CPNE8	copine VIII				0.00406652	0.114235	1	0.860419	0.866696	1.0073
7305	TYROBP	TYRO protein tyrosine kinase binding protein				0.00408195	0.114452	1	0.963323	0.787667	0.817656
4237	MFAP2	microfibrillar-associated protein 2				0.00409401	0.114452	1	0.856596	0.683305	0.797698
8508	NIPSNAP1	nipsnap homolog 1 (C. elegans)				0.00410279	0.114452	1	1.08076	1.3233	1.22442
56648	EIF5A2	eukaryotic translation initiation factor 5A2				0.0041037	0.114452	1	0.917218	0.865242	0.943332
7096	TLR1	toll-like receptor 1				0.00410584	0.114452	1	0.920385	0.836663	0.909036
4650	MYO9B	myosin IXB				0.00411653	0.114573	1	0.902674	0.870544	0.964405
7940	LST1	leukocyte specific transcript 1				0.00412366	0.114579	1	0.912134	0.883674	0.968799
51329	ARL6IP4	ADP-ribosylation factor GTPase 6 interacting protein 4				0.00412938	0.114579	1	0.953543	0.893818	0.937365
84085	FBXO30	F-box protein 30				0.00415179	0.115015	1	1.11284	1.24519	1.11893
9772	TMEM94	transmembrane protein 94				0.00415779	0.115015	1	1.0057	1.13973	1.13327
5916	RARG	retinoic acid receptor, gamma				0.00417862	0.115228	1	1.03601	0.927218	0.894986
101929849	NULL	NULL				0.00418184	0.115228	1	0.933224	0.929532	0.996044
4810	NHS	Nance-Horan syndrome (congenital cataracts and dental anomalies)				0.00418455	0.115228	1	0.967757	0.867403	0.896303
345062	PRSS48	protease, serine, 48				0.00423498	0.116439	1	1.08688	1.07485	0.988932
6527	SLC5A4	solute carrier family 5 (glucose activated ion channel), member 4				0.0042487	0.116463	1	1.07283	1.2716	1.18527
171017	ZNF384	zinc finger protein 384				0.00425208	0.116463	1	0.922032	0.884532	0.95933
51031	GLOD4	glyoxalase domain containing 4				0.00425511	0.116463	1	0.94783	0.885232	0.933957
411	ARSB	arylsulfatase B				0.00426663	0.116473	1	0.935458	0.853233	0.912102
27324	TOX3	TOX high mobility group box family member 3				0.00427348	0.116473	1	0.701259	1.51726	2.16363
5348	FXYD1	FXYD domain containing ion transport regulator 1				0.00427477	0.116473	1	1.09797	1.40617	1.2807
4629	MYH11	myosin, heavy chain 11, smooth muscle				0.00430577	0.116949	1	1.04708	1.75452	1.67563
391253	SPINT4	serine peptidase inhibitor, Kunitz type 4				0.0043273	0.116949	1	1.03867	0.891539	0.858349
1595	CYP51A1	cytochrome P450, family 51, subfamily A, polypeptide 1				0.0043289	0.116949	1	1.09317	1.21709	1.11336
284086	NEK8	NIMA-related kinase 8				0.00432899	0.116949	1	1.07382	1.09144	1.01641
115273	RAB42	RAB42, member RAS oncogene family				0.00432934	0.116949	1	0.978801	0.843388	0.861655
4067	LYN	LYN proto-oncogene, Src family tyrosine kinase				0.00433096	0.116949	1	0.823188	0.84409	1.02539
3815	KIT	v-kit Hardy-Zuckerman 4 feline sarcoma viral oncogene homolog				0.0043527	0.116955	1	1.90171	1.69733	0.892525
5599	MAPK8	mitogen-activated protein kinase 8				0.0043551	0.116955	1	1.17278	1.16655	0.994687
642623	UBTFL1	upstream binding transcription factor, RNA polymerase I-like 1				0.00436191	0.116955	1	0.920012	0.935497	1.01683
84233	TMEM126A	transmembrane protein 126A				0.00436335	0.116955	1	0.835178	0.861936	1.03204
84419	C15orf48	chromosome 15 open reading frame 48				0.00436345	0.116955	1	0.795784	0.723402	0.909042
714	C1QC	complement component 1, q subcomponent, C chain				0.00439243	0.117557	1	0.906284	0.724987	0.799955
5544	PRB3	proline-rich protein BstNI subfamily 3				0.00443753	0.118589	1	1.06366	1.08558	1.02061
3937	LCP2	lymphocyte cytosolic protein 2				0.00444567	0.118632	1	0.800438	0.845348	1.05611
8877	SPHK1	sphingosine kinase 1				0.00445864	0.118803	1	0.924615	0.906754	0.980682
131616	TMEM42	transmembrane protein 42				0.00447029	0.118939	1	0.919395	0.892147	0.970363
58480	RHOU	ras homolog family member U				0.00456451	0.121251	1	0.888129	1.22153	1.3754
30850	CDR2L	cerebellar degeneration-related protein 2-like				0.00457057	0.121251	1	0.951691	1.16698	1.22621
84168	ANTXR1	anthrax toxin receptor 1				0.00459211	0.121644	1	0.891459	0.76191	0.854678
8612	PLPP2	phospholipid phosphatase 2				0.0046204	0.121829	1	1.04992	1.17713	1.12116
79039	DDX54	DEAD (Asp-Glu-Ala-Asp) box polypeptide 54				0.00462952	0.121829	1	1.0784	1.13324	1.05085
55040	EPN3	epsin 3				0.00463885	0.121829	1	1.13483	1.28825	1.13519
283987	HID1	HID1 domain containing				0.00464144	0.121829	1	1.18795	1.25898	1.05979
26584	DUX1	double homeobox 1				0.00464969	0.121829	1	1.07097	1.05195	0.982234
9640	ZNF592	zinc finger protein 592				0.00465208	0.121829	1	0.965765	0.898256	0.930098
2242	FES	FES proto-oncogene, tyrosine kinase				0.00465208	0.121829	1	0.945617	0.8981	0.94975
30011	SH3KBP1	SH3-domain kinase binding protein 1				0.0046529	0.121829	1	0.91357	0.839097	0.918482
100316904	SAP25	Sin3A associated protein 25kDa				0.00472838	0.123497	1	0.885102	0.957821	1.08216
490	ATP2B1	ATPase, Ca++ transporting, plasma membrane 1				0.00473239	0.123497	1	1.13586	1.17461	1.03412
1509	CTSD	cathepsin D				0.00474366	0.123497	1	0.991673	0.85116	0.858307
389203	SMIM20	small integral membrane protein 20				0.00474872	0.123497	1	0.907832	0.956755	1.05389
554223	LOC554223	histocompatibility antigen-related				0.00475801	0.123497	1	1.04172	0.917507	0.880758
10988	METAP2	methionyl aminopeptidase 2				0.00477126	0.123497	1	1.0707	1.12437	1.05013
57187	THOC2	THO complex 2				0.00477475	0.123497	1	1.01875	1.07017	1.05047
339287	MSL1	male-specific lethal 1 homolog (Drosophila)				0.00478002	0.123497	1	1.02334	1.29561	1.26606
55187	VPS13D	vacuolar protein sorting 13 homolog D (S. cerevisiae)				0.00478337	0.123497	1	1.02874	1.1439	1.11194
3299	HSF4	heat shock transcription factor 4				0.00478546	0.123497	1	0.843558	1.00581	1.19234
731220	RFX8	RFX family member 8, lacking RFX DNA binding domain				0.00480037	0.123497	1	0.938766	0.857183	0.913096
415117	STX19	syntaxin 19				0.00480879	0.123497	1	1.13326	1.18631	1.04681
5546	PRCC	papillary renal cell carcinoma (translocation-associated)				0.00481036	0.123497	1	0.934392	0.891799	0.954417
113178	SCAMP4	secretory carrier membrane protein 4				0.00481203	0.123497	1	1.00802	1.0712	1.06267
2844	GPR21	G protein-coupled receptor 21				0.0048284	0.123742	1	1.01249	1.14697	1.13282
84674	CARD6	caspase recruitment domain family, member 6				0.00483599	0.123762	1	0.834953	0.92919	1.11286
146822	CDRT15	CMT1A duplicated region transcript 15				0.00485606	0.1241	1	0.963043	0.929363	0.965028
240	ALOX5	arachidonate 5-lipoxygenase				0.00488662	0.124705	1	0.93988	0.798739	0.849831
79657	RPAP3	RNA polymerase II associated protein 3				0.00490318	0.124901	1	1.05656	1.11101	1.05154
10240	MRPS31	mitochondrial ribosomal protein S31				0.00490808	0.124901	1	0.99291	0.871463	0.877686
2675	GFRA2	GDNF family receptor alpha 2				0.00493012	0.125035	1	1.04367	1.14594	1.098
4306	NR3C2	nuclear receptor subfamily 3, group C, member 2				0.00494574	0.125035	1	1.10147	1.2602	1.14412
11052	CPSF6	cleavage and polyadenylation specific factor 6				0.00494634	0.125035	1	1.09904	1.1196	1.01871
140766	ADAMTS14	ADAM metallopeptidase with thrombospondin type 1 motif 14				0.00494882	0.125035	1	0.920436	0.89025	0.967204
1890	TYMP	thymidine phosphorylase				0.00495382	0.125035	1	0.912974	0.92967	1.01829
80013	FAM188A	family with sequence similarity 188, member A				0.00495475	0.125035	1	1.0117	1.15208	1.13875
57020	C16orf62	chromosome 16 open reading frame 62				0.00496485	0.125116	1	0.962814	0.890012	0.924386
8366	HIST1H4B	histone cluster 1, H4b				0.00497567	0.125121	1	1.24228	1.44755	1.16524
5874	RAB27B	RAB27B, member RAS oncogene family				0.00497886	0.125121	1	1.23699	1.35332	1.09404
7465	WEE1	WEE1 G2 checkpoint kinase				0.00499161	0.125267	1	1.05796	1.15311	1.08994
27197	GPR82	G protein-coupled receptor 82				0.00502738	0.125558	1	0.875853	0.877981	1.00243
4320	MMP11	matrix metallopeptidase 11	O	O		0.00502834	0.125558	1	0.885026	0.682499	0.771163
7187	TRAF3	TNF receptor-associated factor 3				0.00503186	0.125558	1	0.897072	0.89742	1.00039
29844	TFPT	TCF3 (E2A) fusion partner (in childhood Leukemia)				0.00503523	0.125558	1	0.973699	0.815605	0.837636
5315	PKM	pyruvate kinase, muscle				0.00504948	0.125558	1	0.988257	0.817133	0.826842
2059	EPS8	epidermal growth factor receptor pathway substrate 8				0.00505138	0.125558	1	1.15731	1.19967	1.0366
153579	BTNL9	butyrophilin-like 9				0.0050538	0.125558	1	1.02953	1.30966	1.2721
126638	RPTN	repetin				0.00505863	0.125558	1	0.985362	0.890498	0.903727
91851	CHRDL1	chordin-like 1				0.00507055	0.125682	1	0.757488	1.79697	2.37227
3679	ITGA7	integrin, alpha 7				0.00510019	0.126244	1	0.968545	1.23038	1.27034
9730	VPRBP	Vpr (HIV-1) binding protein				0.00512863	0.126774	1	0.99957	0.892053	0.892437
79616	CCNJL	cyclin J-like				0.00518312	0.127587	1	0.986479	1.13284	1.14836
5273	SERPINB10	serpin peptidase inhibitor, clade B (ovalbumin), member 10				0.00518705	0.127587	1	0.904283	0.939675	1.03914
51104	ABHD17B	abhydrolase domain containing 17B				0.00519511	0.127587	1	1.0686	1.14979	1.07597
401546	C9orf152	chromosome 9 open reading frame 152				0.00519546	0.127587	1	0.960957	1.40734	1.46452
11069	RAPGEF4	Rap guanine nucleotide exchange factor 4				0.00519669	0.127587	1	1.08015	1.22796	1.13684
950	SCARB2	scavenger receptor class B, member 2				0.00525375	0.128708	1	1.12352	1.14692	1.02083
29881	NPC1L1	NPC1-like 1				0.00526331	0.128708	1	1.0289	1.13864	1.10666
6477	SIAH1	siah E3 ubiquitin protein ligase 1				0.00526993	0.128708	1	1.02132	1.17914	1.15453
358	AQP1	aquaporin 1 (Colton blood group)				0.00527078	0.128708	1	1.1018	1.4459	1.31231
6638	SNRPN	small nuclear ribonucleoprotein polypeptide N				0.00529149	0.128907	1	1.0164	1.16119	1.14246
92129	RIPPLY1	ripply transcriptional repressor 1				0.00529318	0.128907	1	1.07536	1.00849	0.937821
92691	TMEM169	transmembrane protein 169				0.00530916	0.129029	1	0.947734	0.875533	0.923817
686	BTD	biotinidase				0.00531241	0.129029	1	0.970183	0.886873	0.914129
9955	HS3ST3A1	heparan sulfate (glucosamine) 3-O-sulfotransferase 3A1				0.00532981	0.129159	1	0.828825	0.831482	1.00321
10620	ARID3B	AT rich interactive domain 3B (BRIGHT-like)				0.00533969	0.129159	1	0.929308	0.942392	1.01408
79917	MAGIX	MAGI family member, X-linked				0.0053451	0.129159	1	1.04053	1.09123	1.04873
6643	SNX2	sorting nexin 2				0.00535204	0.129159	1	0.930558	0.820434	0.881658
93273	LEMD1	LEM domain containing 1				0.00535342	0.129159	1	0.980864	0.886796	0.904097
643376	BTBD18	BTB (POZ) domain containing 18				0.00540384	0.130079	1	1.14131	1.14999	1.0076
9450	LY86	lymphocyte antigen 86				0.00540588	0.130079	1	0.867974	0.764674	0.880988
80018	NAA25	N(alpha)-acetyltransferase 25, NatB auxiliary subunit				0.00541986	0.130184	1	1.01343	1.12003	1.10518
340485	ACER2	alkaline ceramidase 2				0.00543666	0.130184	1	1.14551	1.37622	1.2014
53831	GPR84	G protein-coupled receptor 84				0.00544189	0.130184	1	0.848346	0.811294	0.956325
80829	ZFP91	ZFP91 zinc finger protein				0.00544192	0.130184	1	1.07324	1.05216	0.980357
55054	ATG16L1	autophagy related 16-like 1				0.0054462	0.130184	1	0.924411	1.14634	1.24007
813	CALU	calumenin				0.00545964	0.130334	1	0.868169	0.806531	0.929002
4200	ME2	malic enzyme 2, NAD(+)-dependent, mitochondrial				0.00547591	0.13055	1	0.879174	0.830667	0.944826
137075	CLDN23	claudin 23				0.00550581	0.13109	1	0.896234	0.962686	1.07415
7185	TRAF1	TNF receptor-associated factor 1				0.00555413	0.132067	1	0.904352	0.945352	1.04534
9509	ADAMTS2	ADAM metallopeptidase with thrombospondin type 1 motif 2				0.00556657	0.132162	1	0.873645	0.761936	0.872134
1374	CPT1A	carnitine palmitoyltransferase 1A (liver)				0.0055727	0.132162	1	1.0216	1.24695	1.22058
26011	TENM4	teneurin transmembrane protein 4				0.00561318	0.132818	1	0.931569	0.833939	0.895198
84993	UBL7	ubiquitin-like 7				0.00562009	0.132818	1	0.984845	0.874792	0.888253
3441	IFNA4	interferon, alpha 4				0.00562236	0.132818	1	0.899784	0.848571	0.943083
80854	SETD7	SET domain containing (lysine methyltransferase) 7				0.00563918	0.132957	1	0.99861	1.0923	1.09382
65005	MRPL9	mitochondrial ribosomal protein L9				0.0056429	0.132957	1	0.829702	0.954753	1.15072
6690	SPINK1	serine peptidase inhibitor, Kazal type 1				0.00565483	0.133065	1	0.888168	0.868977	0.978392
25803	SPDEF	SAM pointed domain containing ETS transcription factor				0.00567531	0.133373	1	1.0699	1.26192	1.17947
170954	PPP1R18	protein phosphatase 1, regulatory subunit 18				0.00570566	0.133913	1	0.893134	0.919588	1.02962
3109	HLA-DMB	major histocompatibility complex, class II, DM beta				0.00575303	0.134475	1	0.801185	0.796729	0.994438
3588	IL10RB	interleukin 10 receptor, beta				0.00575319	0.134475	1	0.789367	0.935036	1.18454
51111	KMT5B	lysine (K)-specific methyltransferase 5B				0.00575552	0.134475	1	1.01398	1.16979	1.15367
81688	C6orf62	chromosome 6 open reading frame 62				0.0057627	0.134475	1	1.04361	1.12934	1.08214
3727	JUND	jun D proto-oncogene				0.00576673	0.134475	1	1.13934	1.16055	1.01862
51291	GMIP	GEM interacting protein				0.00577698	0.134541	1	0.871513	0.869822	0.99806
26275	HIBCH	3-hydroxyisobutyryl-CoA hydrolase				0.00580114	0.13493	1	1.08157	1.18896	1.09929
5573	PRKAR1A	protein kinase, cAMP-dependent, regulatory, type I, alpha				0.00585096	0.135915	1	1.09884	1.18416	1.07765
8467	SMARCA5	SWI/SNF related, matrix associated, actin dependent regulator of chromatin, subfamily a, member 5				0.00589576	0.13678	1	1.07558	1.10185	1.02442
10590	SCGN	secretagogin, EF-hand calcium binding protein				0.00590672	0.136796	1	0.956531	1.0562	1.1042
7089	TLE2	transducin-like enhancer of split 2				0.0059157	0.136796	1	1.07229	1.16713	1.08844
146850	PIK3R6	phosphoinositide-3-kinase, regulatory subunit 6				0.00592466	0.136796	1	0.91389	0.919948	1.00663
83706	FERMT3	fermitin family member 3				0.00592665	0.136796	1	0.832547	0.850487	1.02155
3559	IL2RA	interleukin 2 receptor, alpha				0.00595662	0.137313	1	0.77086	0.939028	1.21816
11161	C14orf1	chromosome 14 open reading frame 1				0.00598756	0.137837	1	1.0477	1.19563	1.1412
51280	GOLM1	golgi membrane protein 1				0.00599457	0.137837	1	0.853479	0.693129	0.812122
11277	TREX1	three prime repair exonuclease 1				0.00602735	0.138415	1	0.893115	0.903009	1.01108
999	CDH1	cadherin 1, type 1				0.00606306	0.139059	1	1.0398	1.26882	1.22026
84865	CCDC142	coiled-coil domain containing 142				0.0061195	0.140024	1	1.00806	1.12072	1.11176
1059	CENPB	centromere protein B				0.00612059	0.140024	1	1.03519	1.15094	1.11181
84186	ZCCHC7	zinc finger, CCHC domain containing 7				0.00613401	0.140073	1	0.929488	0.817061	0.879043
7982	ST7	suppression of tumorigenicity 7				0.00614462	0.140073	1	0.933044	0.898137	0.962589
54997	TESC	tescalcin				0.0061459	0.140073	1	0.975805	1.12986	1.15788
30851	TAX1BP3	Tax1 (human T-cell leukemia virus type I) binding protein 3				0.00618961	0.140704	1	0.859175	0.891794	1.03796
6519	SLC3A1	solute carrier family 3 (amino acid transporter heavy chain), member 1				0.00619563	0.140704	1	1.06505	1.11336	1.04536
84726	PRRC2B	proline-rich coiled-coil 2B				0.00619921	0.140704	1	0.967777	1.10664	1.14349
1629	DBT	dihydrolipoamide branched chain transacylase E2				0.00620709	0.140704	1	1.05333	1.20216	1.14129
92359	CRB3	crumbs family member 3				0.00621245	0.140704	1	0.969971	1.15662	1.19243
27095	TRAPPC3	trafficking protein particle complex 3				0.00624094	0.141173	1	0.94565	0.894244	0.94564
3993	LLGL2	lethal giant larvae homolog 2 (Drosophila)				0.00626124	0.141456	1	0.94069	1.2791	1.35975
4303	FOXO4	forkhead box O4				0.00628243	0.141758	1	1.13102	1.0909	0.964535
79979	TRMT2B	tRNA methyltransferase 2 homolog B				0.00629586	0.141884	1	0.962205	1.12637	1.17062
51244	CCDC174	coiled-coil domain containing 174				0.00630695	0.141957	1	0.953132	0.879647	0.922902
79677	SMC6	structural maintenance of chromosomes 6				0.00632937	0.142285	1	0.925317	0.946127	1.02249
5993	RFX5	regulatory factor X, 5 (influences HLA class II expression)				0.00635432	0.142669	1	0.909262	0.912948	1.00405
3133	HLA-E	major histocompatibility complex, class I, E				0.0063644	0.142718	1	0.841894	0.85131	1.01118
140691	TRIM69	tripartite motif containing 69				0.00641422	0.143658	1	0.932379	0.877705	0.941362
6916	TBXAS1	thromboxane A synthase 1 (platelet)				0.00643166	0.143871	1	0.993184	0.858632	0.864525
5077	PAX3	paired box 3				0.00645893	0.144212	1	1.01388	0.940593	0.927718
4337	MOCS1	molybdenum cofactor synthesis 1				0.00646746	0.144212	1	1.0038	1.17831	1.17385
159195	USP54	ubiquitin specific peptidase 54				0.00647081	0.144212	1	1.02921	1.27841	1.24213
51088	KLHL5	kelch-like family member 5				0.00648008	0.144219	1	0.959918	0.798929	0.832289
3163	HMOX2	heme oxygenase 2				0.00648703	0.144219	1	0.902369	0.917588	1.01687
10961	ERP29	endoplasmic reticulum protein 29				0.00651458	0.144637	1	0.961086	1.1538	1.20052
387496	RASL11A	RAS-like, family 11, member A				0.00652448	0.144637	1	1.03263	1.18486	1.14742
652968	GATSL3	GATS protein-like 3				0.0065298	0.144637	1	0.985132	1.06559	1.08167
221476	PI16	peptidase inhibitor 16				0.00654421	0.144715	1	0.961275	1.17537	1.22272
79005	SCNM1	sodium channel modifier 1				0.00654929	0.144715	1	0.876241	0.882271	1.00688
5062	PAK2	p21 protein (Cdc42/Rac)-activated kinase 2				0.00655888	0.144751	1	0.880475	0.863384	0.980589
5286	PIK3C2A	phosphatidylinositol-4-phosphate 3-kinase, catalytic subunit type 2 alpha				0.00657401	0.144908	1	1.12292	1.10751	0.986277
5212	VIT	vitrin				0.00661924	0.145534	1	0.992441	1.22384	1.23316
51715	RAB23	RAB23, member RAS oncogene family				0.0066283	0.145534	1	0.855794	0.777803	0.908867
9445	ITM2B	integral membrane protein 2B				0.00664861	0.145534	1	0.944415	0.921481	0.975716
408	ARRB1	arrestin, beta 1				0.00664962	0.145534	1	1.0988	1.13688	1.03465
140461	ASB8	ankyrin repeat and SOCS box containing 8				0.00665133	0.145534	1	1.02889	1.12293	1.0914
7566	ZNF18	zinc finger protein 18				0.00665565	0.145534	1	0.909656	0.887037	0.975134
23508	TTC9	tetratricopeptide repeat domain 9				0.00666293	0.145534	1	1.08429	1.41336	1.30348
4324	MMP15	matrix metallopeptidase 15 (membrane-inserted)				0.00666667	0.145534	1	0.942715	1.22138	1.2956
254228	FAM26E	family with sequence similarity 26, member E				0.00670822	0.146265	1	0.832375	0.762912	0.916549
200132	TCTEX1D1	Tctex1 domain containing 1				0.00672361	0.146424	1	1.03369	0.850546	0.822828
170622	COMMD6	COMM domain containing 6				0.0067657	0.146895	1	0.86515	0.837537	0.968083
6189	RPS3A	ribosomal protein S3A				0.00679031	0.146895	1	1.16571	1.1803	1.01252
5980	REV3L	REV3 like, DNA directed polymerase zeta catalytic subunit				0.00680312	0.146895	1	1.10733	1.22896	1.10984
256586	LYSMD2	LysM, putative peptidoglycan-binding, domain containing 2				0.00682022	0.146895	1	0.908908	0.867263	0.954181
64429	ZDHHC6	zinc finger, DHHC-type containing 6				0.00683506	0.146895	1	0.960635	0.876005	0.911903
27429	HTRA2	HtrA serine peptidase 2				0.00683613	0.146895	1	0.850543	0.882913	1.03806
54829	ASPN	asporin				0.0068412	0.146895	1	0.697466	0.510997	0.732647
9817	KEAP1	kelch-like ECH-associated protein 1				0.00684401	0.146895	1	0.925254	0.824221	0.890804
222663	SCUBE3	signal peptide, CUB domain, EGF-like 3				0.00684896	0.146895	1	0.934497	0.842579	0.901639
92806	CENPBD1	CENPB DNA-binding domains containing 1				0.00685783	0.146895	1	0.916071	1.01434	1.10728
117143	TADA1	transcriptional adaptor 1				0.00685973	0.146895	1	1.00892	1.07838	1.06885
23595	ORC3	origin recognition complex, subunit 3				0.0068621	0.146895	1	0.957498	0.883453	0.922668
56673	C11orf16	chromosome 11 open reading frame 16				0.006864	0.146895	1	0.946379	0.947505	1.00119
10591	DNPH1	2'-deoxynucleoside 5'-phosphate N-hydrolase 1				0.00686603	0.146895	1	0.76388	0.887205	1.16145
7905	REEP5	receptor accessory protein 5				0.00688414	0.146895	1	1.05213	1.12299	1.06735
51386	EIF3L	eukaryotic translation initiation factor 3, subunit L				0.00689113	0.146895	1	1.1091	1.22683	1.10615
7159	TP53BP2	tumor protein p53 binding protein 2				0.00689414	0.146895	1	0.859685	0.904382	1.05199
283742	FAM98B	family with sequence similarity 98, member B				0.00689696	0.146895	1	1.04938	1.12175	1.06897
79993	ELOVL7	ELOVL fatty acid elongase 7				0.00689926	0.146895	1	0.947686	1.17461	1.23945
1500	CTNND1	catenin (cadherin-associated protein), delta 1				0.00699929	0.14885	1	1.03456	1.10934	1.07228
442590	SPDYE5	speedy/RINGO cell cycle regulator family member E5				0.00703645	0.149465	1	1.07538	1.26085	1.17247
5371	PML	promyelocytic leukemia				0.00705303	0.149641	1	0.877523	0.822891	0.937743
256471	MFSD8	major facilitator superfamily domain containing 8				0.00709075	0.150266	1	1.08087	1.07522	0.994779
9865	TRIL	TLR4 interactor with leucine-rich repeats				0.0071345	0.150883	1	1.19383	1.6189	1.35605
56670	SUCNR1	succinate receptor 1				0.00713652	0.150883	1	0.935131	0.878434	0.93937
25891	PAMR1	peptidase domain containing associated with muscle regeneration 1				0.00719209	0.151881	1	1.09242	1.48771	1.36185
401251	SAPCD1	suppressor APC domain containing 1				0.00721186	0.152121	1	0.924737	0.941001	1.01759
2321	FLT1	fms-related tyrosine kinase 1			O	0.00722714	0.152237	1	1.00335	1.18335	1.1794
405	ARNT	aryl hydrocarbon receptor nuclear translocator				0.00723685	0.152237	1	0.889235	0.892136	1.00326
283694	OR4N4	olfactory receptor, family 4, subfamily N, member 4				0.00724256	0.152237	1	1.04065	0.93332	0.896863
51646	YPEL5	yippee like 5				0.00726335	0.152464	1	1.01842	1.05313	1.03408
24147	FJX1	four jointed box 1				0.00727022	0.152464	1	0.947132	0.809742	0.854941
150696	PROM2	prominin 2				0.00729005	0.152703	1	1.01695	1.21446	1.19423
8812	CCNK	cyclin K				0.00730948	0.152775	1	0.919896	0.927642	1.00842
26061	HACL1	2-hydroxyacyl-CoA lyase 1				0.00732357	0.152775	1	0.939329	0.86572	0.921637
132989	C4orf36	chromosome 4 open reading frame 36				0.00732548	0.152775	1	1.01954	1.15698	1.13481
29992	PILRA	paired immunoglobin-like type 2 receptor alpha				0.00732984	0.152775	1	0.96612	0.832208	0.861392
7699	ZNF140	zinc finger protein 140				0.00733564	0.152775	1	1.00385	1.11076	1.1065
11314	CD300A	CD300a molecule				0.00737682	0.153457	1	0.941013	0.881618	0.936881
468	ATF4	activating transcription factor 4				0.00740486	0.153863	1	1.05364	1.05034	0.996866
55585	UBE2Q1	ubiquitin-conjugating enzyme E2Q family member 1				0.00743476	0.154287	1	0.903733	0.889283	0.98401
387758	FIBIN	fin bud initiation factor homolog (zebrafish)				0.00744227	0.154287	1	0.866664	0.723342	0.834627
3687	ITGAX	integrin, alpha X (complement component 3 receptor 4 subunit)				0.00748561	0.154926	1	0.811612	0.884481	1.08978
58485	TRAPPC1	trafficking protein particle complex 1				0.00749024	0.154926	1	0.887039	0.916951	1.03372
342933	ZSCAN5B	zinc finger and SCAN domain containing 5B				0.00750457	0.155046	1	0.89096	0.89197	1.00113
50485	SMARCAL1	SWI/SNF related, matrix associated, actin dependent regulator of chromatin, subfamily a-like 1				0.00752102	0.155209	1	0.929174	1.01011	1.0871
80351	TNKS2	tankyrase, TRF1-interacting ankyrin-related ADP-ribose polymerase 2				0.00755048	0.15551	1	1.00959	1.17813	1.16694
123036	TC2N	tandem C2 domains, nuclear				0.00755276	0.15551	1	1.23862	1.32103	1.06654
1238	ACKR2	atypical chemokine receptor 2				0.00757519	0.155539	1	0.921514	1.16336	1.26245
3775	KCNK1	potassium channel, two pore domain subfamily K, member 1				0.00757787	0.155539	1	1.07439	1.43347	1.33422
120066	OR5P3	olfactory receptor, family 5, subfamily P, member 3				0.00757994	0.155539	1	0.999379	2.18185	2.18321
51334	PRR16	proline rich 16				0.00760069	0.155598	1	0.982363	0.869915	0.885533
7040	TGFB1	transforming growth factor beta 1				0.00760292	0.155598	1	0.89138	0.811486	0.91037
146556	C16orf89	chromosome 16 open reading frame 89				0.0076086	0.155598	1	1.32589	1.3999	1.05582
149281	METTL11B	methyltransferase like 11B				0.00761848	0.155625	1	0.961309	0.888	0.923741
2739	GLO1	glyoxalase I				0.00765775	0.156089	1	1.11255	1.22673	1.10263
29937	NENF	neudesin neurotrophic factor				0.00765841	0.156089	1	0.839311	0.842549	1.00386
3769	KCNJ13	potassium channel, inwardly rectifying subfamily J, member 13				0.00769488	0.156656	1	1.15654	1.25631	1.08626
1289	COL5A1	collagen, type V, alpha 1				0.00770615	0.156709	1	0.858106	0.757346	0.882579
342096	GOLGA6A	golgin A6 family, member A				0.00771725	0.156759	1	0.985855	0.900141	0.913055
100129098	LOC100129098	serine/arginine repetitive matrix protein 2-like				0.00773284	0.1569	1	0.944151	0.893681	0.946545
7511	XPNPEP1	X-prolyl aminopeptidase (aminopeptidase P) 1, soluble				0.00779697	0.157862	1	0.874643	0.941768	1.07675
3661	IRF3	interferon regulatory factor 3				0.00779772	0.157862	1	0.964426	0.915169	0.948926
284805	C20orf203	chromosome 20 open reading frame 203				0.00786197	0.158757	1	1.0541	1.08562	1.02991
8907	AP1M1	adaptor-related protein complex 1, mu 1 subunit				0.00786235	0.158757	1	0.910996	0.897235	0.984895
550	AUP1	ancient ubiquitous protein 1				0.00786817	0.158757	1	0.941601	0.952088	1.01114
8462	KLF11	Kruppel-like factor 11				0.00788104	0.158792	1	1.02734	1.13407	1.10389
126364	LRRC25	leucine rich repeat containing 25				0.00788743	0.158792	1	0.918107	0.835158	0.909652
5366	PMAIP1	phorbol-12-myristate-13-acetate-induced protein 1				0.00793959	0.159	1	0.746141	0.575707	0.771579
26258	BLOC1S6	biogenesis of lysosomal organelles complex-1, subunit 6, pallidin				0.00794064	0.159	1	1.11451	1.05733	0.948693
10124	ARL4A	ADP-ribosylation factor like GTPase 4A				0.00794232	0.159	1	1.0799	1.20784	1.11847
9439	MED23	mediator complex subunit 23				0.00794286	0.159	1	0.981856	1.1636	1.1851
1783	DYNC1LI2	dynein, cytoplasmic 1, light intermediate chain 2				0.00794646	0.159	1	1.05151	1.20224	1.14335
9576	SPAG6	sperm associated antigen 6				0.00795043	0.159	1	0.909383	0.906347	0.996661
23705	CADM1	cell adhesion molecule 1				0.0079675	0.159166	1	0.873208	0.591429	0.677306
139422	MAGEB10	melanoma antigen family B10				0.00800355	0.159475	1	1.03278	0.929075	0.899589
55287	TMEM40	transmembrane protein 40				0.00800858	0.159475	1	0.97117	1.15521	1.1895
2014	EMP3	epithelial membrane protein 3				0.00800937	0.159475	1	0.858363	0.734158	0.855301
92162	TMEM88	transmembrane protein 88				0.00805084	0.159808	1	1.05448	1.22	1.15697
4430	MYO1B	myosin IB				0.00805119	0.159808	1	0.973285	1.20721	1.24035
2066	ERBB4	erb-b2 receptor tyrosine kinase 4				0.00805345	0.159808	1	1.35602	1.84524	1.36078
22797	TFEC	transcription factor EC				0.00806139	0.159808	1	0.807022	0.799361	0.990508
10887	PROKR1	prokineticin receptor 1				0.00808607	0.159977	1	1.02079	1.06759	1.04585
30	ACAA1	acetyl-CoA acyltransferase 1				0.00809789	0.159977	1	0.902861	0.886777	0.982185
283373	ANKRD52	ankyrin repeat domain 52				0.00810015	0.159977	1	1.04992	1.10539	1.05283
64327	LMBR1	limb development membrane protein 1				0.00810525	0.159977	1	1.0187	1.12448	1.10384
100133941	CD24	CD24 molecule				0.00814548	0.160431	1	1.06799	1.30352	1.22053
11085	ADAM30	ADAM metallopeptidase domain 30				0.00814596	0.160431	1	1.07047	0.95683	0.893843
9966	TNFSF15	tumor necrosis factor (ligand) superfamily, member 15				0.00816029	0.160539	1	0.858754	0.802084	0.93401
1404	HAPLN1	hyaluronan and proteoglycan link protein 1				0.00817464	0.160647	1	0.908663	0.820478	0.902951
9473	THEMIS2	thymocyte selection associated family member 2				0.00819856	0.160712	1	0.903645	0.788188	0.872232
25769	SLC24A2	solute carrier family 24 (sodium/potassium/calcium exchanger), member 2				0.00820763	0.160712	1	0.752109	0.646432	0.859492
7025	NR2F1	nuclear receptor subfamily 2, group F, member 1				0.00821988	0.160712	1	1.08289	1.43884	1.3287
27258	LSM3	LSM3 homolog, U6 small nuclear RNA and mRNA degradation associated				0.00823882	0.160712	1	0.939028	0.769603	0.819574
91543	RSAD2	radical S-adenosyl methionine domain containing 2				0.00824816	0.160712	1	0.633042	0.688889	1.08822
4332	MNDA	myeloid cell nuclear differentiation antigen				0.00824909	0.160712	1	0.988339	0.883373	0.893796
1009	CDH11	cadherin 11, type 2, OB-cadherin (osteoblast)				0.00825686	0.160712	1	0.82582	0.677157	0.819982
112464	PRKCDBP	protein kinase C, delta binding protein				0.008266	0.160712	1	0.9029	0.871525	0.965251
1281	COL3A1	collagen, type III, alpha 1				0.00827114	0.160712	1	0.974889	0.750736	0.770073
54799	MBTD1	mbt domain containing 1				0.00827456	0.160712	1	1.05526	1.23879	1.17393
9801	MRPL19	mitochondrial ribosomal protein L19				0.00827553	0.160712	1	1.06449	1.13328	1.06463
166	AES	amino-terminal enhancer of split				0.0082899	0.160819	1	1.07803	1.13809	1.05572
10474	TADA3	transcriptional adaptor 3				0.00833689	0.161553	1	0.961838	0.857379	0.891397
10169	SERF2	small EDRK-rich factor 2				0.00834559	0.161553	1	1.08283	1.07315	0.991061
56156	TEX13B	testis expressed 13B				0.00835638	0.161589	1	0.981402	0.922438	0.939918
85437	ZCRB1	zinc finger CCHC-type and RNA binding motif 1				0.00837926	0.16175	1	0.921475	0.77608	0.842215
3225	HOXC9	homeobox C9				0.00838253	0.16175	1	0.982339	1.44383	1.46979
10462	CLEC10A	C-type lectin domain family 10, member A				0.00840577	0.162026	1	0.959426	1.42088	1.48097
1411	CRYBA1	crystallin, beta A1				0.00845946	0.162736	1	1.0965	1.08396	0.988559
317	APAF1	apoptotic peptidase activating factor 1				0.00846057	0.162736	1	0.935512	0.998993	1.06786
56616	DIABLO	diablo, IAP-binding mitochondrial protein				0.00849017	0.162773	1	1.04939	1.10094	1.04913
2523	FUT1	fucosyltransferase 1 (galactoside 2-alpha-L-fucosyltransferase, H blood group)				0.00849092	0.162773	1	1.11431	1.06885	0.959205
2707	GJB3	gap junction protein beta 3				0.00850765	0.162773	1	0.949571	0.926009	0.975186
441061	MARCH11	membrane-associated ring finger (C3HC4) 11				0.0085081	0.162773	1	0.993133	1.08853	1.09606
256691	MAMDC2	MAM domain containing 2				0.00851636	0.162773	1	0.942167	1.47813	1.56887
117145	THEM4	thioesterase superfamily member 4				0.00852127	0.162773	1	0.766002	0.813563	1.06209
6548	SLC9A1	solute carrier family 9, subfamily A (NHE1, cation proton antiporter 1), member 1				0.00852537	0.162773	1	1.12081	1.15168	1.02754
5720	PSME1	proteasome activator subunit 1				0.00854319	0.162882	1	0.845809	0.827434	0.978275
5511	PPP1R8	protein phosphatase 1, regulatory subunit 8				0.00855187	0.162882	1	1.07932	1.09823	1.01752
23201	FAM168A	family with sequence similarity 168, member A				0.00855806	0.162882	1	0.904712	0.907804	1.00342
26027	ACOT11	acyl-CoA thioesterase 11				0.00857886	0.163106	1	0.977354	0.894516	0.915243
151194	METTL21A	methyltransferase like 21A				0.00861694	0.163424	1	0.908001	0.93889	1.03402
79947	DHDDS	dehydrodolichyl diphosphate synthase subunit				0.00861814	0.163424	1	0.930015	0.89452	0.961834
29841	GRHL1	grainyhead-like transcription factor 1				0.00862722	0.163424	1	1.09582	1.27784	1.16611
114826	SMYD4	SET and MYND domain containing 4				0.00863162	0.163424	1	0.918862	0.911227	0.991691
10312	TCIRG1	T-cell, immune regulator 1, ATPase, H+ transporting, lysosomal V0 subunit A3				0.00866948	0.163952	1	0.975702	0.883281	0.905278
10409	BASP1	brain abundant, membrane attached signal protein 1				0.00867761	0.163952	1	0.900354	0.784806	0.871664
56920	SEMA3G	sema domain, immunoglobulin domain (Ig), short basic domain, secreted, (semaphorin) 3G				0.0087011	0.164174	1	1.03268	1.11004	1.07491
112755	STX1B	syntaxin 1B				0.00870748	0.164174	1	0.888502	0.901348	1.01446
51611	DPH5	diphthamide biosynthesis 5				0.00874197	0.16448	1	0.999029	1.14311	1.14422
80817	CEP44	centrosomal protein 44kDa				0.0087475	0.16448	1	1.06988	1.12928	1.05552
493869	GPX8	glutathione peroxidase 8 (putative)				0.00875097	0.16448	1	0.837191	0.852954	1.01883
945	CD33	CD33 molecule				0.0087715	0.164695	1	0.967772	0.930092	0.961064
285941	C7orf71	chromosome 7 open reading frame 71				0.00881145	0.165274	1	0.950738	0.914771	0.962169
79742	CXorf36	chromosome X open reading frame 36				0.00884981	0.165822	1	1.07268	1.32424	1.23451
8626	TP63	tumor protein p63				0.00885984	0.165838	1	1.20199	1.76626	1.46945
10299	MARCH6	membrane-associated ring finger (C3HC4) 6, E3 ubiquitin protein ligase				0.00888633	0.166067	1	1.09338	1.11661	1.02125
2170	FABP3	fatty acid binding protein 3, muscle and heart				0.00890172	0.166067	1	0.836423	0.792244	0.947181
50507	NOX4	NADPH oxidase 4				0.00890229	0.166067	1	0.73848	0.727278	0.984831
9049	AIP	aryl hydrocarbon receptor interacting protein				0.00890874	0.166067	1	0.93463	0.958743	1.0258
3663	IRF5	interferon regulatory factor 5				0.0089223	0.166068	1	0.874779	0.893347	1.02123
51209	RAB9B	RAB9B, member RAS oncogene family				0.00892709	0.166068	1	1.03441	1.12749	1.08999
5775	PTPN4	protein tyrosine phosphatase, non-receptor type 4 (megakaryocyte)				0.0089375	0.166091	1	1.2474	1.16637	0.935037
1810	DR1	down-regulator of transcription 1				0.00897348	0.166423	1	1.07439	1.16481	1.08416
27115	PDE7B	phosphodiesterase 7B				0.00897377	0.166423	1	0.92582	1.19253	1.28808
3111	HLA-DOA	major histocompatibility complex, class II, DO alpha				0.0090324	0.167071	1	0.836492	0.852905	1.01962
201176	ARHGAP27	Rho GTPase activating protein 27				0.00903786	0.167071	1	0.912598	1.02253	1.12046
91749	KIAA1919	KIAA1919				0.00904592	0.167071	1	1.05811	1.20455	1.1384
55275	VPS53	vacuolar protein sorting 53 homolog (S. cerevisiae)				0.00905803	0.167071	1	0.940815	0.88353	0.939112
26046	LTN1	listerin E3 ubiquitin protein ligase 1				0.0090628	0.167071	1	1.06175	1.18725	1.11821
3659	IRF1	interferon regulatory factor 1				0.00906825	0.167071	1	0.738132	0.828828	1.12287
710	SERPING1	serpin peptidase inhibitor, clade G (C1 inhibitor), member 1				0.00907327	0.167071	1	0.789085	0.84641	1.07265
987	LRBA	LPS-responsive vesicle trafficking, beach and anchor containing				0.00908247	0.167071	1	1.05403	1.1782	1.11781
23659	PLA2G15	phospholipase A2, group XV				0.00910145	0.167202	1	0.888158	0.838411	0.943989
8741	TNFSF13	tumor necrosis factor (ligand) superfamily, member 13				0.00911537	0.167202	1	0.91033	0.883341	0.970353
60313	GPBP1L1	GC-rich promoter binding protein 1-like 1				0.00911726	0.167202	1	1.0813	1.04078	0.962527
729222	LOC729222	liprin-beta-1-like				0.00914784	0.167593	1	0.906173	0.881093	0.972323
5341	PLEK	pleckstrin				0.00916985	0.167827	1	0.826124	0.927263	1.12243
132332	TMEM155	transmembrane protein 155				0.00919575	0.168014	1	0.964127	0.947824	0.98309
57140	RNPEPL1	arginyl aminopeptidase (aminopeptidase B)-like 1				0.0091986	0.168014	1	0.917738	1.04722	1.14108
9123	SLC16A3	solute carrier family 16 (monocarboxylate transporter), member 3				0.00920968	0.168047	1	0.881739	0.802254	0.909854
22930	RAB3GAP1	RAB3 GTPase activating protein subunit 1 (catalytic)				0.00923148	0.168126	1	0.982578	1.11547	1.13525
9320	TRIP12	thyroid hormone receptor interactor 12				0.00923472	0.168126	1	1.02237	1.09334	1.06941
26469	PTPN18	protein tyrosine phosphatase, non-receptor type 18 (brain-derived)				0.00924189	0.168126	1	0.817293	0.909642	1.11299
9414	TJP2	tight junction protein 2				0.00928152	0.168678	1	0.922394	1.14455	1.24085
7572	ZNF24	zinc finger protein 24				0.00929511	0.168756	1	1.07714	1.2436	1.15453
389816	LRRC26	leucine rich repeat containing 26				0.00932671	0.16916	1	0.783201	1.67951	2.14442
647174	SERPINE3	serpin peptidase inhibitor, clade E (nexin, plasminogen activator inhibitor type 1), member 3				0.00933934	0.169219	1	1.18242	1.08648	0.918858
50807	ASAP1	ArfGAP with SH3 domain, ankyrin repeat and PH domain 1				0.00935643	0.16936	1	0.913203	0.917178	1.00435
85452	CFAP74	cilia and flagella associated protein 74				0.00937266	0.169484	1	1.04427	1.04505	1.00075
881	CCIN	calicin				0.00940086	0.16974	1	0.988557	0.923206	0.933893
2121	EVC	Ellis van Creveld protein				0.00941402	0.16974	1	0.912782	0.868008	0.950949
114294	LACTB	lactamase, beta				0.0094149	0.16974	1	0.923061	0.829971	0.89915
9322	TRIP10	thyroid hormone receptor interactor 10				0.00942746	0.169797	1	0.858167	0.944441	1.10053
4292	MLH1	mutL homolog 1				0.00943791	0.169817	1	1.00596	0.879276	0.874064
126541	OR10H4	olfactory receptor, family 10, subfamily H, member 4				0.00949464	0.170209	1	0.991593	1.10882	1.11822
199786	FAM129C	family with sequence similarity 129, member C				0.00949498	0.170209	1	0.949134	1.05976	1.11655
5287	PIK3C2B	phosphatidylinositol-4-phosphate 3-kinase, catalytic subunit type 2 beta				0.00949513	0.170209	1	1.04245	1.19854	1.14972
84918	LRP11	low density lipoprotein receptor-related protein 11				0.00949736	0.170209	1	0.990275	1.12645	1.13751
55844	PPP2R2D	protein phosphatase 2, regulatory subunit B, delta				0.00950925	0.170209	1	0.978278	1.08205	1.10608
84804	MFSD9	major facilitator superfamily domain containing 9				0.0095161	0.170209	1	0.994695	1.13089	1.13693
51504	TRMT112	tRNA methyltransferase 11-2 homolog (S. cerevisiae)				0.00957042	0.170631	1	0.992219	1.11908	1.12785
752	FMNL1	formin-like 1				0.00957089	0.170631	1	0.821669	0.900356	1.09576
54487	DGCR8	DGCR8 microprocessor complex subunit				0.00958041	0.170631	1	0.982741	1.09544	1.11468
79666	PLEKHF2	pleckstrin homology domain containing, family F (with FYVE domain) member 2				0.00958448	0.170631	1	1.16232	1.35417	1.16506
7391	USF1	upstream transcription factor 1				0.00960025	0.170631	1	0.921315	0.839971	0.911709
834	CASP1	caspase 1, apoptosis-related cysteine peptidase				0.00960619	0.170631	1	0.787038	0.856876	1.08874
79646	PANK3	pantothenate kinase 3				0.00961126	0.170631	1	1.21953	1.07984	0.885453
541468	LURAP1	leucine rich adaptor protein 1				0.00961503	0.170631	1	1.0316	1.1074	1.07348
1522	CTSZ	cathepsin Z				0.00967004	0.171366	1	0.902211	0.835506	0.926065
79754	ASB13	ankyrin repeat and SOCS box containing 13				0.00967908	0.171366	1	1.03511	0.897773	0.867323
6352	CCL5	chemokine (C-C motif) ligand 5				0.00968477	0.171366	1	0.787806	0.812073	1.0308
10627	MYL12A	myosin, light chain 12A, regulatory, non-sarcomeric				0.00978695	0.172956	1	0.886019	0.998161	1.12657
57720	GPR107	G protein-coupled receptor 107				0.00979549	0.172956	1	1.03484	1.1117	1.07428
51411	BIN2	bridging integrator 2				0.00980331	0.172956	1	0.760712	0.834234	1.09665
81926	ABHD17A	abhydrolase domain containing 17A				0.00986215	0.173362	1	1.09465	1.15034	1.05088
57679	ALS2	ALS2, alsin Rho guanine nucleotide exchange factor				0.00987069	0.173362	1	1.02796	1.14768	1.11646
1292	COL6A2	collagen, type VI, alpha 2				0.00987424	0.173362	1	0.853363	0.801047	0.938695
963	CD53	CD53 molecule				0.00987595	0.173362	1	0.867788	0.759514	0.87523
9695	EDEM1	ER degradation enhancer, mannosidase alpha-like 1				0.00988458	0.173362	1	0.948854	0.794954	0.837805
124540	MSI2	musashi RNA binding protein 2				0.00988734	0.173362	1	1.09471	1.15165	1.05201
645974	PABPC1L2B	poly(A) binding protein, cytoplasmic 1-like 2B				0.00989879	0.173362	1	1.12254	1.1005	0.980368
80332	ADAM33	ADAM metallopeptidase domain 33				0.00990325	0.173362	1	1.03221	1.17961	1.14281
7499	XG	Xg blood group				0.0099124	0.173362	1	0.779313	0.769754	0.987735
51390	AIG1	androgen-induced 1				0.00992769	0.173462	1	1.19329	1.0557	0.884691
55902	ACSS2	acyl-CoA synthetase short-chain family member 2				0.00996215	0.173813	1	1.04911	1.15309	1.09912
81031	SLC2A10	solute carrier family 2 (facilitated glucose transporter), member 10				0.00997648	0.173813	1	1.00377	1.31852	1.31356
100506115	LINC01272	long intergenic non-protein coding RNA 1272				0.00997659	0.173813	1	0.965986	0.905146	0.937018
84162	KIAA1109	KIAA1109				0.00999384	0.173901	1	1.09198	1.12427	1.02958
4684	NCAM1	neural cell adhesion molecule 1				0.0100008	0.173901	1	0.985816	0.876385	0.888995
390205	LRRC10B	leucine rich repeat containing 10B				0.0100215	0.174094	1	1.07179	1.15268	1.07547
1089	CEACAM4	carcinoembryonic antigen-related cell adhesion molecule 4				0.0100645	0.174552	1	1.06296	1.03555	0.974212
23173	METAP1	methionyl aminopeptidase 1				0.0100672	0.174552	1	1.03251	1.06586	1.03231
23609	MKRN2	makorin ring finger protein 2				0.0101119	0.175161	1	1.00354	0.854475	0.851457
729830	FAM160A1	family with sequence similarity 160, member A1				0.0101534	0.175545	1	1.23031	1.24404	1.01116
113146	AHNAK2	AHNAK nucleoprotein 2				0.0101535	0.175545	1	0.773211	0.799201	1.03361
58475	MS4A7	membrane-spanning 4-domains, subfamily A, member 7			O	0.0101724	0.175687	1	1.04508	0.710939	0.680275
26996	GPR160	G protein-coupled receptor 160		O		0.0101811	0.175687	1	1.08193	1.19701	1.10636
10609	P3H4	prolyl 3-hydroxylase family member 4 (non-enzymatic)				0.0102272	0.176153	1	0.920981	0.811385	0.881
27094	KCNMB3	potassium channel subfamily M regulatory beta subunit 3				0.0102276	0.176153	1	0.826162	0.971096	1.17543
160428	ALDH1L2	aldehyde dehydrogenase 1 family, member L2				0.0102894	0.177051	1	0.638726	0.601818	0.942216
606495	CYB5RL	cytochrome b5 reductase-like				0.0103012	0.177083	1	1.03237	1.06199	1.02869
51179	HAO2	hydroxyacid oxidase 2 (long chain)				0.0103126	0.177083	1	1.05147	0.984582	0.936386
5829	PXN	paxillin				0.010328	0.177083	1	1.03244	1.20298	1.16518
125228	FAM210A	family with sequence similarity 210, member A				0.0103442	0.177083	1	0.904715	0.92722	1.02488
11243	PMF1	polyamine-modulated factor 1				0.0103489	0.177083	1	0.889663	0.848577	0.953818
623	BDKRB1	bradykinin receptor B1				0.0103613	0.177083	1	1.06886	1.15259	1.07833
10085	EDIL3	EGF-like repeats and discoidin I-like domains 3				0.0103676	0.177083	1	0.803769	0.586462	0.729639
10243	GPHN	gephyrin				0.0103695	0.177083	1	1.14846	1.11466	0.970571
340481	ZDHHC21	zinc finger, DHHC-type containing 21				0.0104353	0.177886	1	0.988372	0.838124	0.847984
55829	VIMP	VCP-interacting membrane selenoprotein				0.0104381	0.177886	1	0.867794	0.872347	1.00525
83759	RBM4B	RNA binding motif protein 4B				0.010446	0.177886	1	0.986151	1.10991	1.1255
23236	PLCB1	phospholipase C, beta 1 (phosphoinositide-specific)				0.0104575	0.177914	1	1.24276	1.89958	1.52852
23002	DAAM1	dishevelled associated activator of morphogenesis 1				0.0104737	0.178024	1	1.07967	1.16128	1.07559
51176	LEF1	lymphoid enhancer-binding factor 1				0.0104844	0.178037	1	0.852065	0.810089	0.950737
57475	PLEKHH1	pleckstrin homology domain containing, family H (with MyTH4 domain) member 1				0.0105341	0.178549	1	1.1497	1.19984	1.04361
5255	PHKA1	phosphorylase kinase, alpha 1 (muscle)				0.0105342	0.178549	1	1.06478	1.24229	1.16671
128077	LIX1L	limb and CNS expressed 1 like				0.0106174	0.179791	1	0.990611	0.875374	0.883671
374378	GALNT18	polypeptide N-acetylgalactosaminyltransferase 18				0.0106542	0.180064	1	0.904596	0.915927	1.01253
64135	IFIH1	interferon induced with helicase C domain 1				0.0106602	0.180064	1	0.719261	0.743377	1.03353
81931	ZNF93	zinc finger protein 93				0.0106696	0.180064	1	0.768758	0.921366	1.19851
102723542	NULL	NULL				0.0106732	0.180064	1	0.857075	0.931422	1.08675
55716	LMBR1L	limb development membrane protein 1-like				0.0106926	0.180222	1	1.03868	1.07623	1.03615
10623	POLR3C	polymerase (RNA) III (DNA directed) polypeptide C (62kD)				0.0107285	0.180521	1	0.878562	0.925766	1.05373
3786	KCNQ3	potassium channel, voltage gated KQT-like subfamily Q, member 3				0.0107419	0.180521	1	0.926592	0.775225	0.836641
10432	RBM14	RNA binding motif protein 14				0.0107677	0.180521	1	1.0083	1.06372	1.05496
3226	HOXC10	homeobox C10				0.0107692	0.180521	1	0.993796	1.44706	1.45609
9512	PMPCB	peptidase (mitochondrial processing) beta				0.010775	0.180521	1	0.913274	0.910723	0.997207
7126	TNFAIP1	tumor necrosis factor, alpha-induced protein 1 (endothelial)				0.0107832	0.180521	1	0.99831	1.11993	1.12182
55286	C4orf19	chromosome 4 open reading frame 19				0.0107876	0.180521	1	1.03988	0.860618	0.827613
466	ATF1	activating transcription factor 1				0.01079	0.180521	1	0.991276	0.848851	0.856322
4015	LOX	lysyl oxidase				0.0108337	0.181085	1	0.858792	0.759539	0.884427
143282	FGFBP3	fibroblast growth factor binding protein 3				0.0108501	0.181192	1	1.04684	1.08888	1.04015
10631	POSTN	periostin, osteoblast specific factor				0.010871	0.181374	1	0.954627	0.838645	0.878506
1809	DPYSL3	dihydropyrimidinase-like 3				0.0108978	0.181653	1	0.799657	0.815025	1.01922
22905	EPN2	epsin 2				0.0109087	0.181667	1	1.06878	1.07317	1.00411
80055	PGAP1	post-GPI attachment to proteins 1				0.0109329	0.181904	1	1.27691	1.29078	1.01086
9258	MFHAS1	malignant fibrous histiocytoma amplified sequence 1				0.0109639	0.182253	1	0.812565	0.929282	1.14364
1906	EDN1	endothelin 1				0.0110186	0.182864	1	0.811272	1.17902	1.4533
11143	KAT7	K(lysine) acetyltransferase 7				0.0110209	0.182864	1	1.03408	1.13306	1.09572
7128	TNFAIP3	tumor necrosis factor, alpha-induced protein 3				0.0110348	0.182928	1	0.8027	0.923409	1.15038
10216	PRG4	proteoglycan 4				0.011073	0.183297	1	1.02964	1.71465	1.66529
54112	GPR88	G protein-coupled receptor 88				0.011082	0.183297	1	1.06747	1.01991	0.955444
23456	ABCB10	ATP-binding cassette, sub-family B (MDR/TAP), member 10				0.0110874	0.183297	1	0.921779	0.887729	0.963061
9313	MMP20	matrix metallopeptidase 20				0.0111241	0.183477	1	0.97209	0.998088	1.02674
6356	CCL11	chemokine (C-C motif) ligand 11				0.0111269	0.183477	1	0.822766	0.789604	0.959694
221044	UCMA	upper zone of growth plate and cartilage matrix associated				0.0111332	0.183477	1	0.944137	0.953344	1.00975
4249	MGAT5	mannosyl (alpha-1,6-)-glycoprotein beta-1,6-N-acetyl-glucosaminyltransferase				0.0111388	0.183477	1	0.831418	0.917672	1.10374
83849	SYT15	synaptotagmin XV				0.0111565	0.18348	1	1.04961	1.20545	1.14848
6915	TBXA2R	thromboxane A2 receptor				0.0111593	0.18348	1	1.01785	1.12086	1.1012
253582	TMEM244	transmembrane protein 244				0.011244	0.184706	1	0.912324	0.873221	0.95714
79652	TMEM204	transmembrane protein 204				0.0112859	0.185227	1	0.792544	1.09431	1.38075
3772	KCNJ15	potassium channel, inwardly rectifying subfamily J, member 15				0.0113126	0.185495	1	0.926171	0.903278	0.975283
57182	ANKRD50	ankyrin repeat domain 50				0.0113338	0.185675	1	1.01862	1.26373	1.24063
84647	PLA2G12B	phospholipase A2, group XIIB				0.0113538	0.185835	1	1.07552	1.02304	0.951211
1213	CLTC	clathrin, heavy chain (Hc)				0.0114305	0.186922	1	1.04019	1.25375	1.2053
341277	OVCH2	ovochymase 2 (gene/pseudogene)				0.0114648	0.18721	1	1.094	1.68569	1.54086
155066	ATP6V0E2	ATPase, H+ transporting V0 subunit e2				0.0114825	0.18721	1	1.1065	1.20034	1.08481
26033	ATRNL1	attractin-like 1				0.0114957	0.18721	1	1.22101	0.818058	0.669985
1291	COL6A1	collagen, type VI, alpha 1				0.0114969	0.18721	1	0.821166	0.784811	0.955728
114803	MYSM1	Myb-like, SWIRM and MPN domains 1				0.0115033	0.18721	1	1.12735	1.20776	1.07132
11309	SLCO2B1	solute carrier organic anion transporter family, member 2B1				0.0115101	0.18721	1	0.860584	0.792485	0.92087
4160	MC4R	melanocortin 4 receptor				0.0115302	0.187254	1	1.0356	0.928182	0.896271
1353	COX11	COX11 cytochrome c oxidase copper chaperone				0.0115513	0.187254	1	1.00109	1.11023	1.10902
22823	MTF2	metal response element binding transcription factor 2				0.0115526	0.187254	1	1.03056	1.17545	1.14059
121512	FGD4	FYVE, RhoGEF and PH domain containing 4				0.011574	0.187254	1	1.01603	1.15942	1.14112
25975	EGFL6	EGF-like-domain, multiple 6				0.0115815	0.187254	1	0.943337	0.884442	0.937568
65125	WNK1	WNK lysine deficient protein kinase 1				0.0115824	0.187254	1	0.940393	0.932289	0.991383
7542	ZFPL1	zinc finger protein-like 1				0.0115871	0.187254	1	0.902784	0.937404	1.03835
2863	GPR39	G protein-coupled receptor 39				0.0115955	0.187254	1	1.1973	1.49431	1.24807
51188	SS18L2	synovial sarcoma translocation gene on chromosome 18-like 2				0.0116255	0.187572	1	0.924336	0.856107	0.926185
80298	MTERF2	mitochondrial transcription termination factor 2				0.0116497	0.187794	1	1.03443	1.18129	1.14197
50831	TAS2R3	taste receptor, type 2, member 3				0.0117008	0.18845	1	1.11239	1.18483	1.06512
65983	GRAMD3	GRAM domain containing 3				0.0117183	0.188564	1	0.995269	1.28123	1.28732
55604	LRRC16A	leucine rich repeat containing 16A				0.0117402	0.18875	1	1.01898	1.18425	1.16219
10349	ABCA10	ATP-binding cassette, sub-family A (ABC1), member 10				0.0117638	0.188956	1	1.25425	1.70144	1.35654
83452	RAB33B	RAB33B, member RAS oncogene family				0.0117739	0.188956	1	1.0191	1.14194	1.12054
80335	WDR82	WD repeat domain 82				0.0117918	0.189076	1	1.09564	0.992248	0.905636
1436	CSF1R	colony stimulating factor 1 receptor				0.0118542	0.189909	1	0.91185	0.844983	0.926669
169044	COL22A1	collagen, type XXII, alpha 1				0.0119465	0.191218	1	1.00909	0.928685	0.920315
8797	TNFRSF10A	tumor necrosis factor receptor superfamily, member 10a				0.0119967	0.191852	1	0.940324	1.14352	1.21609
1520	CTSS	cathepsin S				0.0120225	0.191972	1	0.857465	0.798274	0.93097
79813	EHMT1	euchromatic histone-lysine N-methyltransferase 1				0.0120455	0.191972	1	1.03119	1.08844	1.05552
50804	MYEF2	myelin expression factor 2				0.0120478	0.191972	1	1.18579	1.27602	1.07609
23779	ARHGAP8	Rho GTPase activating protein 8				0.0120585	0.191972	1	1.14929	1.1375	0.989748
23013	SPEN	spen family transcriptional repressor				0.0120594	0.191972	1	1.07279	1.17508	1.09535
340441	POTEA	POTE ankyrin domain family, member A				0.0120678	0.191972	1	1.04425	0.925106	0.885903
283820	NOMO2	NODAL modulator 2				0.0121086	0.192452	1	0.943429	0.999053	1.05896
51501	C11orf73	chromosome 11 open reading frame 73				0.0121192	0.192452	1	0.952458	0.895478	0.940176
144195	SLC2A14	solute carrier family 2 (facilitated glucose transporter), member 14				0.0121325	0.192495	1	0.908825	0.862665	0.94921
9650	MTFR1	mitochondrial fission regulator 1				0.0121578	0.192656	1	1.10458	1.19936	1.08581
54345	SOX18	SRY box 18				0.0121639	0.192656	1	1.0214	1.18726	1.16238
83857	TMTC1	transmembrane and tetratricopeptide repeat containing 1				0.0121946	0.192973	1	1.17186	1.62864	1.38979
151987	PPP4R2	protein phosphatase 4, regulatory subunit 2				0.0122173	0.193163	1	1.08724	1.03592	0.9528
10333	TLR6	toll-like receptor 6				0.0122772	0.193942	1	0.952468	0.851497	0.89399
54939	COMMD4	COMM domain containing 4				0.0123082	0.194226	1	0.944224	0.89104	0.943674
6524	SLC5A2	solute carrier family 5 (sodium/glucose cotransporter), member 2				0.0123193	0.194226	1	1.06765	1.08042	1.01196
29126	CD274	CD274 molecule				0.0123274	0.194226	1	0.827185	0.803491	0.971356
2257	FGF12	fibroblast growth factor 12				0.0123409	0.19427	1	1.00191	1.08812	1.08605
3131	HLF	hepatic leukemia factor				0.0124027	0.195074	1	1.18596	1.39573	1.17687
3620	IDO1	indoleamine 2,3-dioxygenase 1				0.0124434	0.195544	1	0.749216	0.87503	1.16793
80380	PDCD1LG2	programmed cell death 1 ligand 2				0.0124791	0.195763	1	0.885404	0.863557	0.975325
394	ARHGAP5	Rho GTPase activating protein 5				0.0124916	0.195763	1	1.11356	1.10453	0.991886
55534	MAML3	mastermind-like transcriptional coactivator 3				0.0124926	0.195763	1	1.10571	1.13987	1.03089
5147	PDE6D	phosphodiesterase 6D, cGMP-specific, rod, delta				0.0125006	0.195763	1	0.911406	0.876945	0.962188
91445	RNF185	ring finger protein 185				0.0125338	0.196011	1	1.07597	1.11387	1.03523
5696	PSMB8	proteasome subunit beta 8				0.012538	0.196011	1	0.84253	0.841873	0.99922
7472	WNT2	wingless-type MMTV integration site family member 2				0.012559	0.19606	1	0.809669	0.774087	0.956054
83734	ATG10	autophagy related 10				0.0125791	0.19606	1	0.871153	0.964728	1.10742
2249	FGF4	fibroblast growth factor 4				0.0125809	0.19606	1	1.03255	1.08426	1.05008
26154	ABCA12	ATP-binding cassette, sub-family A (ABC1), member 12				0.0125955	0.19606	1	1.07649	2.66649	2.47703
2990	GUSB	glucuronidase, beta				0.0125971	0.19606	1	0.846368	0.888712	1.05003
257218	SHPRH	SNF2 histone linker PHD RING helicase, E3 ubiquitin protein ligase				0.0126061	0.19606	1	1.06633	1.16437	1.09194
343641	TGM6	transglutaminase 6				0.0126199	0.196106	1	0.976326	0.970389	0.993919
57216	VANGL2	VANGL planar cell polarity protein 2				0.0126387	0.19623	1	0.72455	0.820467	1.13238
7711	ZNF155	zinc finger protein 155				0.0126637	0.196343	1	1.00882	1.07241	1.06303
2803	GOLGA4	golgin A4				0.0126694	0.196343	1	0.973926	0.893027	0.916936
8566	PDXK	pyridoxal (pyridoxine, vitamin B6) kinase				0.0126926	0.196343	1	0.947759	0.926623	0.977699
80759	KHDC1	KH homology domain containing 1				0.0126933	0.196343	1	0.894074	0.911413	1.01939
29934	SNX12	sorting nexin 12				0.0127002	0.196343	1	1.05342	1.08095	1.02613
25904	CNOT10	CCR4-NOT transcription complex, subunit 10				0.0127241	0.196546	1	0.96793	0.924785	0.955425
8717	TRADD	TNFRSF1A-associated via death domain				0.0127536	0.196833	1	0.884615	0.96808	1.09435
2843	GPR20	G protein-coupled receptor 20				0.0128624	0.198139	1	1.08059	1.02541	0.948932
57621	ZBTB2	zinc finger and BTB domain containing 2				0.0128668	0.198139	1	1.17666	0.853987	0.725773
197131	UBR1	ubiquitin protein ligase E3 component n-recognin 1				0.012871	0.198139	1	1.08887	1.11733	1.02614
4839	NOP2	NOP2 nucleolar protein				0.0129107	0.198552	1	0.887353	0.859329	0.968418
6737	TRIM21	tripartite motif containing 21				0.0129257	0.198552	1	0.899461	0.846452	0.941066
100129583	FAM47E	family with sequence similarity 47, member E				0.0129339	0.198552	1	1.09375	1.1744	1.07374
9976	CLEC2B	C-type lectin domain family 2, member B				0.0129417	0.198552	1	0.849443	0.936793	1.10283
5265	SERPINA1	serpin peptidase inhibitor, clade A (alpha-1 antiproteinase, antitrypsin), member 1				0.0129786	0.198875	1	0.942536	0.834677	0.885566
2152	F3	coagulation factor III (thromboplastin, tissue factor)				0.0129847	0.198875	1	1.13079	1.43916	1.2727
6337	SCNN1A	sodium channel, non voltage gated 1 alpha subunit				0.0130024	0.198901	1	1.27952	1.4017	1.09549
10473	HMGN4	high mobility group nucleosomal binding domain 4				0.0130083	0.198901	1	0.931484	0.855717	0.91866
51112	TRAPPC12	trafficking protein particle complex 12				0.0130291	0.199051	1	0.949408	0.990217	1.04298
8338	HIST2H2AC	histone cluster 2, H2ac				0.0130848	0.199734	1	0.91302	0.829716	0.90876
201475	RAB12	RAB12, member RAS oncogene family				0.0130973	0.199756	1	0.923678	0.862384	0.933641
56952	PRTFDC1	phosphoribosyl transferase domain containing 1				0.0131331	0.200134	1	0.919345	0.926172	1.00743
3248	HPGD	hydroxyprostaglandin dehydrogenase 15-(NAD)				0.0131747	0.200536	1	1.21797	1.24872	1.02525
7020	TFAP2A	transcription factor AP-2 alpha (activating enhancer binding protein 2 alpha)				0.0131817	0.200536	1	0.979662	1.21728	1.24255
51250	C6orf203	chromosome 6 open reading frame 203				0.0132577	0.201523	1	1.03517	1.16787	1.12819
285704	RGMB	repulsive guidance molecule family member b				0.0132716	0.201566	1	1.02506	1.1157	1.08842
56252	YLPM1	YLP motif containing 1				0.013289	0.20162	1	1.01646	1.14215	1.12365
10298	PAK4	p21 protein (Cdc42/Rac)-activated kinase 4				0.0132974	0.20162	1	1.00795	1.08999	1.08139
22874	PLEKHA6	pleckstrin homology domain containing, family A member 6				0.0133182	0.201766	1	0.927561	1.20157	1.29541
5459	POU4F3	POU class 4 homeobox 3				0.0133792	0.202197	1	0.977634	1.04493	1.06884
100508782	NULL	NULL				0.0133825	0.202197	1	1.13302	1.14094	1.00699
283643	C14orf80	chromosome 14 open reading frame 80				0.0133888	0.202197	1	1.03643	1.04659	1.00981
1278	COL1A2	collagen, type I, alpha 2				0.0133913	0.202197	1	0.894213	0.723183	0.808736
10579	TACC2	transforming, acidic coiled-coil containing protein 2				0.0134132	0.20236	1	1.00963	1.12174	1.11104
64422	ATG3	autophagy related 3				0.0134667	0.202919	1	0.893574	0.932672	1.04375
11316	COPE	coatomer protein complex, subunit epsilon				0.0134727	0.202919	1	0.841143	0.811428	0.964673
10365	KLF2	Kruppel-like factor 2				0.013542	0.203568	1	0.971686	1.20278	1.23782
83930	STARD3NL	STARD3 N-terminal like				0.013562	0.203568	1	1.01491	1.17939	1.16207
59283	CACNG8	calcium channel, voltage-dependent, gamma subunit 8				0.0135669	0.203568	1	0.959515	1.08256	1.12824
100463488	MTRNR2L10	MT-RNR2-like 10				0.0135696	0.203568	1	0.912156	0.905182	0.992354
126868	MAB21L3	mab-21-like 3 (C. elegans)				0.0135719	0.203568	1	1.06826	1.06002	0.992284
7456	WIPF1	WAS/WASL interacting protein family, member 1				0.0135917	0.203696	1	0.847412	0.88844	1.04842
5869	RAB5B	RAB5B, member RAS oncogene family				0.013645	0.204291	1	1.11427	1.0844	0.973196
102	ADAM10	ADAM metallopeptidase domain 10				0.013654	0.204291	1	1.07587	1.15469	1.07326
51533	PHF7	PHD finger protein 7				0.0136959	0.204655	1	0.947538	0.900519	0.950377
9733	SART3	squamous cell carcinoma antigen recognized by T cells 3				0.0137111	0.204655	1	1.03866	1.09585	1.05506
8021	NUP214	nucleoporin 214kDa				0.0137165	0.204655	1	0.938659	0.937321	0.998575
624	BDKRB2	bradykinin receptor B2				0.0137235	0.204655	1	1.03807	1.14905	1.10691
83999	KREMEN1	kringle containing transmembrane protein 1				0.0137387	0.20467	1	0.991811	1.19189	1.20173
10402	ST3GAL6	ST3 beta-galactoside alpha-2,3-sialyltransferase 6				0.0137494	0.20467	1	0.961979	0.915988	0.952191
79727	LIN28A	lin-28 homolog A (C. elegans)				0.0137584	0.20467	1	1.03741	1.07868	1.03979
353174	ZACN	zinc activated ligand-gated ion channel				0.0137905	0.204979	1	1.07053	1.04325	0.974519
10425	ARIH2	ariadne RBR E3 ubiquitin protein ligase 2				0.0138794	0.206132	1	1.01655	0.937383	0.922118
728	C5AR1	complement component 5a receptor 1				0.0139478	0.206978	1	0.885176	0.686218	0.775233
128553	TSHZ2	teashirt zinc finger homeobox 2				0.0140151	0.207806	1	1.01599	1.36882	1.34727
4682	NUBP1	nucleotide binding protein 1				0.0140603	0.208306	1	0.906153	0.874426	0.964987
2893	GRIA4	glutamate receptor, ionotropic, AMPA 4				0.0141311	0.209096	1	0.99626	1.14971	1.15403
60684	TRAPPC11	trafficking protein particle complex 11				0.0141403	0.209096	1	1.0568	1.11247	1.05268
57135	DAZ4	deleted in azoospermia 4				0.0141597	0.209096	1	1.03837	0.94544	0.910504
1975	EIF4B	eukaryotic translation initiation factor 4B				0.0141677	0.209096	1	1.11656	1.02054	0.914002
6498	SKIL	SKI-like proto-oncogene				0.0141713	0.209096	1	0.97036	0.849813	0.87577
64077	LHPP	phospholysine phosphohistidine inorganic pyrophosphate phosphatase				0.0141894	0.209193	1	0.915007	0.923315	1.00908
9584	RBM39	RNA binding motif protein 39				0.0142221	0.209505	1	1.06961	1.12561	1.05235
6492	SIM1	single-minded family bHLH transcription factor 1				0.0142534	0.209794	1	0.909626	0.929208	1.02153
11097	NUPL2	nucleoporin like 2				0.0143025	0.210212	1	0.908215	0.905195	0.996675
91010	FMNL3	formin-like 3				0.0143134	0.210212	1	0.914542	0.909436	0.994416
64581	CLEC7A	C-type lectin domain family 7, member A				0.0143166	0.210212	1	0.937982	0.777735	0.829158
54482	TRMT13	tRNA methyltransferase 13 homolog (S. cerevisiae)				0.0143589	0.210622	1	1.06523	1.11889	1.05038
7490	WT1	Wilms tumor 1				0.0143677	0.210622	1	0.976236	0.875115	0.896417
5271	SERPINB8	serpin peptidase inhibitor, clade B (ovalbumin), member 8				0.014387	0.210735	1	0.958693	0.951178	0.992161
11054	OGFR	opioid growth factor receptor				0.014411	0.210916	1	0.876425	0.927835	1.05866
79709	COLGALT1	collagen beta(1-O)galactosyltransferase 1				0.0144437	0.211223	1	0.87889	0.861502	0.980216
9641	IKBKE	inhibitor of kappa light polypeptide gene enhancer in B-cells, kinase epsilon				0.0144652	0.211231	1	0.912142	0.880934	0.965786
219970	GLYATL2	glycine-N-acyltransferase-like 2				0.0144675	0.211231	1	0.780901	4.26256	5.45852
79663	HSPBAP1	HSPB (heat shock 27kDa) associated protein 1				0.0145066	0.21163	1	0.956504	0.896447	0.937212
10326	SIRPB1	signal-regulatory protein beta 1				0.0145183	0.21163	1	0.890557	0.835181	0.937819
57804	POLD4	polymerase (DNA-directed), delta 4, accessory subunit				0.0145515	0.211826	1	0.878403	0.971715	1.10623
280658	SSX7	synovial sarcoma, X breakpoint 7				0.0145551	0.211826	1	1.00474	0.926308	0.921938
3823	KLRC3	killer cell lectin-like receptor subfamily C, member 3				0.0145694	0.211864	1	0.805088	0.758295	0.941878
115362	GBP5	guanylate binding protein 5				0.0146154	0.212362	1	0.730707	0.821052	1.12364
5083	PAX9	paired box 9				0.0146976	0.213386	1	0.954739	1.16304	1.21817
23765	IL17RA	interleukin 17 receptor A				0.0147361	0.213774	1	0.872613	0.909006	1.04171
440590	ZYG11A	zyg-11 family member A, cell cycle regulator				0.0147644	0.214013	1	0.828052	1.1617	1.40293
151258	SLC38A11	solute carrier family 38, member 11				0.0148059	0.214283	1	1.04744	1.3704	1.30834
80122	MAP3K19	mitogen-activated protein kinase kinase kinase 19				0.0148067	0.214283	1	0.89367	0.971781	1.0874
389649	C8orf86	chromosome 8 open reading frame 86				0.0148242	0.214365	1	1.09217	0.977156	0.894696
23041	MON2	MON2 homolog, regulator of endosome-to-Golgi trafficking				0.0148829	0.214953	1	1.05953	1.12013	1.05719
9560	CCL4L2	chemokine (C-C motif) ligand 4-like 2				0.0148886	0.214953	1	0.841122	0.81579	0.969883
10904	BLCAP	bladder cancer associated protein				0.0149114	0.215111	1	1.01307	1.09019	1.07613
81609	SNX27	sorting nexin family member 27				0.0149466	0.215192	1	0.871663	0.893963	1.02558
4223	MEOX2	mesenchyme homeobox 2				0.0149472	0.215192	1	1.11372	1.89805	1.70424
57551	TAOK1	TAO kinase 1				0.0149607	0.215192	1	1.01631	1.12724	1.10916
196472	FAM71C	family with sequence similarity 71, member C				0.0149816	0.215192	1	1.14491	1.06474	0.929975
286148	DPY19L4	dpy-19-like 4 (C. elegans)				0.0150001	0.215192	1	1.05255	1.19138	1.1319
440050	KRTAP5-7	keratin associated protein 5-7				0.0150004	0.215192	1	1.04641	1.09998	1.05119
57121	LPAR5	lysophosphatidic acid receptor 5				0.0150256	0.215192	1	0.864574	0.886409	1.02526
51510	CHMP5	charged multivesicular body protein 5				0.0150277	0.215192	1	1.0078	0.851972	0.84538
56951	C5orf15	chromosome 5 open reading frame 15				0.0150328	0.215192	1	0.939447	0.866584	0.922441
128	ADH5	alcohol dehydrogenase 5 (class III), chi polypeptide				0.0150395	0.215192	1	1.10109	1.1155	1.01308
1891	ECH1	enoyl-CoA hydratase 1, peroxisomal				0.0150602	0.215192	1	0.872802	0.776407	0.889557
171558	PTCRA	pre T-cell antigen receptor alpha				0.0150628	0.215192	1	0.998096	1.0797	1.08176
55114	ARHGAP17	Rho GTPase activating protein 17				0.0150714	0.215192	1	0.877487	0.952168	1.08511
147007	TMEM199	transmembrane protein 199				0.015108	0.215457	1	1.06757	1.08578	1.01706
2793	GNGT2	guanine nucleotide binding protein (G protein), gamma transducing activity polypeptide 2				0.0151138	0.215457	1	0.979737	0.926257	0.945414
10449	ACAA2	acetyl-CoA acyltransferase 2				0.0151825	0.216266	1	0.824093	0.845266	1.02569
607	BCL9	B-cell CLL/lymphoma 9				0.0151953	0.216279	1	0.824862	0.856207	1.038
3788	KCNS2	potassium voltage-gated channel, modifier subfamily S, member 2				0.0153093	0.217678	1	1.03612	1.09584	1.05765
160622	GRASP	GRP1 (general receptor for phosphoinositides 1)-associated scaffold protein				0.0153295	0.217678	1	1.05271	1.09705	1.04213
2204	FCAR	Fc fragment of IgA receptor				0.015337	0.217678	1	0.995072	0.911431	0.915945
79156	PLEKHF1	pleckstrin homology domain containing, family F (with FYVE domain) member 1				0.0153416	0.217678	1	0.886997	0.849053	0.957222
27040	LAT	linker for activation of T cells				0.0153714	0.21793	1	0.747291	0.897397	1.20087
146722	CD300LF	CD300 molecule-like family member f				0.0154269	0.218348	1	0.949571	0.843218	0.887999
23557	SNAPIN	SNAP-associated protein				0.015431	0.218348	1	0.860895	0.920266	1.06897
219428	OR4C16	olfactory receptor, family 4, subfamily C, member 16 (gene/pseudogene)				0.0154483	0.218348	1	0.987157	0.875506	0.886896
1642	DDB1	damage-specific DNA binding protein 1				0.0154491	0.218348	1	1.02245	1.06288	1.03954
56833	SLAMF8	SLAM family member 8				0.0154764	0.218564	1	0.644905	0.704765	1.09282
2776	GNAQ	guanine nucleotide binding protein (G protein), q polypeptide				0.0155313	0.219168	1	1.09239	1.11753	1.02301
113878	DTX2	deltex 2, E3 ubiquitin ligase				0.0155439	0.219175	1	0.900861	0.891172	0.989245
3162	HMOX1	heme oxygenase 1				0.0155584	0.219209	1	0.974338	0.790858	0.811687
113278	SLC52A3	solute carrier family 52 (riboflavin transporter), member 3				0.015577	0.219301	1	0.945654	1.1274	1.19219
83481	EPPK1	epiplakin 1				0.0155973	0.219416	1	0.809546	1.47719	1.82471
22933	SIRT2	sirtuin 2				0.0156097	0.21942	1	0.953723	0.927798	0.972816
23406	COTL1	coactosin-like F-actin binding protein 1				0.0157202	0.220691	1	0.777911	0.83545	1.07397
26762	HAVCR1	hepatitis A virus cellular receptor 1				0.0157338	0.220691	1	0.934702	0.980917	1.04944
10098	TSPAN5	tetraspanin 5				0.0157371	0.220691	1	1.17142	1.20974	1.03272
54619	CCNJ	cyclin J				0.0157719	0.220691	1	1.06455	1.18111	1.10949
388403	YPEL2	yippee like 2				0.0157734	0.220691	1	1.01539	1.109	1.09219
4714	NDUFB8	NADH dehydrogenase (ubiquinone) 1 beta subcomplex, 8, 19kDa				0.0157897	0.220691	1	0.917649	0.922755	1.00556
64801	ARV1	ARV1 homolog, fatty acid homeostasis modulator				0.0158029	0.220691	1	0.891604	0.833667	0.93502
1201	CLN3	ceroid-lipofuscinosis, neuronal 3				0.015807	0.220691	1	0.879275	1.11668	1.27
345651	ACTBL2	actin, beta-like 2				0.0158097	0.220691	1	1.01202	0.924326	0.913343
27247	NFU1	NFU1 iron-sulfur cluster scaffold				0.0158255	0.22074	1	0.888761	0.852014	0.958654
80895	ILKAP	integrin-linked kinase-associated serine/threonine phosphatase				0.0158606	0.22106	1	1.03955	1.12143	1.07876
3122	HLA-DRA	major histocompatibility complex, class II, DR alpha				0.0159668	0.22237	1	0.965724	0.942368	0.975815
5213	PFKM	phosphofructokinase, muscle				0.0159962	0.222608	1	1.12438	1.02984	0.915916
7058	THBS2	thrombospondin 2				0.0160479	0.222991	1	0.920246	0.690389	0.750222
10095	ARPC1B	actin related protein 2/3 complex subunit 1B				0.0160538	0.222991	1	0.812373	0.978865	1.20495
6890	TAP1	transporter 1, ATP-binding cassette, sub-family B (MDR/TAP)				0.0160607	0.222991	1	0.827269	0.791508	0.956772
57146	TMEM159	transmembrane protein 159				0.0160798	0.223086	1	1.02792	1.16224	1.13067
25797	QPCT	glutaminyl-peptide cyclotransferase				0.0161097	0.223329	1	1.02079	0.825931	0.809108
57572	DOCK6	dedicator of cytokinesis 6				0.0161301	0.223422	1	0.990838	1.13041	1.14086
79098	C1orf116	chromosome 1 open reading frame 116				0.0161411	0.223422	1	0.81053	0.888497	1.09619
56129	PCDHB7	protocadherin beta 7				0.01617	0.223652	1	1.16049	1.37988	1.18905
55859	BEX1	brain expressed X-linked 1				0.0161854	0.223694	1	1.14193	1.11536	0.976736
645843	TMEM14EP	transmembrane protein 14E, pseudogene				0.0162226	0.224035	1	1.2228	1.33139	1.08881
50832	TAS2R4	taste receptor, type 2, member 4				0.0162577	0.224035	1	0.993184	1.19193	1.20011
8464	SUPT3H	SPT3 homolog, SAGA and STAGA complex component				0.0162582	0.224035	1	0.899332	0.89065	0.990345
6282	S100A11	S100 calcium binding protein A11				0.0162648	0.224035	1	0.867912	0.913934	1.05303
6936	GCFC2	GC-rich sequence DNA-binding factor 2				0.0162811	0.224035	1	1.02806	1.06313	1.03412
23089	PEG10	paternally expressed 10				0.0162959	0.224035	1	0.883792	2.17685	2.46308
152206	CCDC13	coiled-coil domain containing 13				0.0163025	0.224035	1	0.969555	0.918549	0.947393
9111	NMI	N-myc (and STAT) interactor				0.016309	0.224035	1	0.750519	0.870909	1.16041
81849	ST6GALNAC5	ST6 (alpha-N-acetyl-neuraminyl-2,3-beta-galactosyl-1,3)-N-acetylgalactosaminide alpha-2,6-sialyltransferase 5				0.0163571	0.224517	1	0.947324	0.696075	0.734781
9478	CABP1	calcium binding protein 1				0.0163724	0.224517	1	1.03527	1.05076	1.01497
401024	FSIP2	fibrous sheath interacting protein 2				0.0163812	0.224517	1	1.01431	1.19192	1.1751
25963	TMEM87A	transmembrane protein 87A				0.0163937	0.224518	1	1.16565	1.27329	1.09234
3298	HSF2	heat shock transcription factor 2				0.0164505	0.225119	1	1.08012	1.1352	1.051
6518	SLC2A5	solute carrier family 2 (facilitated glucose/fructose transporter), member 5				0.0164947	0.225119	1	1.01561	0.887992	0.87434
9945	GFPT2	glutamine-fructose-6-phosphate transaminase 2				0.0164965	0.225119	1	0.850002	0.77007	0.905962
27246	RNF115	ring finger protein 115				0.0165278	0.225119	1	0.884417	0.911798	1.03096
9723	SEMA3E	sema domain, immunoglobulin domain (Ig), short basic domain, secreted, (semaphorin) 3E				0.0165326	0.225119	1	1.20445	1.69077	1.40377
440145	MZT1	mitotic spindle organizing protein 1				0.0165355	0.225119	1	1.08257	0.914695	0.844931
794	CALB2	calbindin 2				0.016536	0.225119	1	1.01185	0.772625	0.763573
55350	VNN3	vanin 3				0.0165369	0.225119	1	0.938883	1.03825	1.10584
84750	FUT10	fucosyltransferase 10 (alpha (1,3) fucosyltransferase)				0.0165608	0.225274	1	0.969141	1.13282	1.1689
1948	EFNB2	ephrin-B2				0.016578	0.225339	1	0.986189	1.37816	1.39746
9253	NUMBL	numb homolog (Drosophila)-like				0.0166424	0.225712	1	0.901917	0.90093	0.998906
116512	MRGPRD	MAS-related GPR, member D				0.016647	0.225712	1	1.04485	1.05194	1.00679
111	ADCY5	adenylate cyclase 5				0.0166499	0.225712	1	1.22209	1.33358	1.09122
7108	TM7SF2	transmembrane 7 superfamily member 2				0.0166553	0.225712	1	1.12313	1.21355	1.08051
1435	CSF1	colony stimulating factor 1 (macrophage)				0.0167259	0.226308	1	0.90105	0.7929	0.879974
147463	ANKRD29	ankyrin repeat domain 29				0.0167259	0.226308	1	0.975979	1.46568	1.50175
28968	SLC6A16	solute carrier family 6, member 16				0.0167367	0.226308	1	1.00812	1.35993	1.34898
3656	IRAK2	interleukin 1 receptor associated kinase 2				0.0167656	0.226391	1	0.903222	0.934725	1.03488
141	ADPRH	ADP-ribosylarginine hydrolase				0.0167678	0.226391	1	0.952974	0.908133	0.952946
5305	PIP4K2A	phosphatidylinositol-5-phosphate 4-kinase, type II, alpha				0.016812	0.226818	1	0.992278	1.24385	1.25353
6793	STK10	serine/threonine kinase 10				0.0168307	0.226901	1	0.847792	0.92452	1.0905
5627	PROS1	protein S (alpha)				0.0168438	0.226909	1	1.17799	1.22904	1.04333
401089	FOXL2NB	FOXL2 neighbor				0.0168764	0.227072	1	0.940475	0.966211	1.02736
286451	YIPF6	Yip1 domain family member 6				0.016881	0.227072	1	1.05027	1.12808	1.07409
126393	HSPB6	heat shock protein, alpha-crystallin-related, B6				0.0169049	0.227226	1	1.01464	1.87572	1.84865
9145	SYNGR1	synaptogyrin 1				0.0169376	0.227451	1	1.07651	1.13254	1.05204
23300	ATMIN	ATM interactor				0.016947	0.227451	1	1.09184	1.17412	1.07536
256815	C10orf67	chromosome 10 open reading frame 67				0.0169593	0.227451	1	1.03292	0.960846	0.930222
5542	PRB1	proline-rich protein BstNI subfamily 1				0.0169722	0.227455	1	0.940118	0.926676	0.985703
84620	ST6GAL2	ST6 beta-galactosamide alpha-2,6-sialyltranferase 2				0.0170146	0.227854	1	0.917235	0.675956	0.736949
7289	TULP3	tubby like protein 3				0.0170437	0.228075	1	0.794827	0.857075	1.07832
9535	GMFG	glia maturation factor, gamma				0.0171076	0.228762	1	0.935682	0.869779	0.929567
10863	ADAM28	ADAM metallopeptidase domain 28				0.0171765	0.229514	1	0.853108	0.810015	0.949487
149076	ZNF362	zinc finger protein 362				0.0172359	0.229748	1	0.881708	1.00887	1.14422
93058	COQ10A	coenzyme Q10A				0.0172825	0.229748	1	1.12835	0.914003	0.810038
126075	CCDC159	coiled-coil domain containing 159				0.0172929	0.229748	1	0.910326	1.14673	1.25969
1160	CKMT2	creatine kinase, mitochondrial 2 (sarcomeric)				0.0172929	0.229748	1	1.09676	1.07937	0.984142
140564	APOBEC3D	apolipoprotein B mRNA editing enzyme, catalytic polypeptide-like 3D				0.0173159	0.229748	1	0.925448	0.742219	0.802011
6000	RGS7	regulator of G-protein signaling 7				0.017319	0.229748	1	0.779948	0.910999	1.16802
5355	PLP2	proteolipid protein 2 (colonic epithelium-enriched)				0.0173265	0.229748	1	0.80563	0.797496	0.989904
8115	TCL1A	T-cell leukemia/lymphoma 1A				0.0173332	0.229748	1	0.899612	0.970758	1.07909
6657	SOX2	SRY box 2				0.0173402	0.229748	1	1.01685	1.03445	1.01731
8436	SDPR	serum deprivation response				0.0173539	0.229748	1	1.04248	1.29535	1.24256
3998	LMAN1	lectin, mannose-binding, 1				0.0173569	0.229748	1	0.947011	0.886116	0.935698
91775	NXPE3	neurexophilin and PC-esterase domain family, member 3				0.0173611	0.229748	1	1.04008	0.781391	0.751276
400569	MED11	mediator complex subunit 11				0.0173664	0.229748	1	0.859668	0.842161	0.979635
7067	THRA	thyroid hormone receptor, alpha				0.0173805	0.229748	1	1.10816	1.12136	1.01191
23369	PUM2	pumilio RNA binding family member 2				0.0173842	0.229748	1	1.08415	1.0561	0.974126
80761	UPK3B	uroplakin 3B				0.0174161	0.230002	1	0.865132	0.948982	1.09692
3449	IFNA16	interferon, alpha 16				0.0174786	0.230527	1	0.978551	0.887849	0.90731
285335	SLC9C1	solute carrier family 9, subfamily C (Na+-transporting carboxylic acid decarboxylase), member 1				0.0174925	0.230527	1	1.14698	1.00205	0.87364
55	ACPP	acid phosphatase, prostate				0.017512	0.230527	1	0.981687	1.45902	1.48624
150280	HORMAD2	HORMA domain containing 2				0.0175318	0.230527	1	0.967136	0.900713	0.93132
5046	PCSK6	proprotein convertase subtilisin/kexin type 6				0.0175321	0.230527	1	0.848541	0.712002	0.83909
342892	ZNF850	zinc finger protein 850				0.0175371	0.230527	1	1.07333	1.12573	1.04882
7851	MALL	mal, T-cell differentiation protein-like				0.0175449	0.230527	1	1.06134	1.18443	1.11598
2243	FGA	fibrinogen alpha chain				0.0176816	0.231693	1	1.04368	1.02425	0.981382
71	ACTG1	actin gamma 1				0.0177002	0.231693	1	0.957046	1.10884	1.15861
100506870	NULL	NULL				0.017701	0.231693	1	0.843864	1.14534	1.35726
441518	FAM127C	family with sequence similarity 127, member C				0.017703	0.231693	1	1.03356	1.14843	1.11114
11334	TUSC2	tumor suppressor candidate 2				0.0177118	0.231693	1	1.00001	0.858822	0.85881
10287	RGS19	regulator of G-protein signaling 19				0.0177203	0.231693	1	0.877056	0.880805	1.00427
135250	RAET1E	retinoic acid early transcript 1E				0.0177232	0.231693	1	1.0557	1.13958	1.07945
132720	C4orf32	chromosome 4 open reading frame 32				0.0177926	0.232433	1	1.10885	1.36236	1.22863
766	CA7	carbonic anhydrase VII				0.0178248	0.232521	1	0.987966	0.918552	0.929741
10899	JTB	jumping translocation breakpoint				0.0178358	0.232521	1	0.882162	0.889038	1.00779
124583	CANT1	calcium activated nucleotidase 1				0.0178448	0.232521	1	1.13078	1.32507	1.17182
128954	GAB4	GRB2-associated binding protein family, member 4				0.0178507	0.232521	1	1.05165	1.07585	1.02301
162239	ZFP1	ZFP1 zinc finger protein				0.0178676	0.232574	1	1.05969	1.2431	1.17308
64854	USP46	ubiquitin specific peptidase 46				0.0178915	0.232643	1	1.12106	1.14478	1.02116
11173	ADAMTS7	ADAM metallopeptidase with thrombospondin type 1 motif 7				0.0179051	0.232643	1	0.951417	0.888254	0.933612
51222	ZNF219	zinc finger protein 219				0.0179195	0.232643	1	1.07987	1.05623	0.978106
23460	ABCA6	ATP-binding cassette, sub-family A (ABC1), member 6				0.0179243	0.232643	1	1.20433	2.00735	1.66678
55181	SMG8	SMG8 nonsense mediated mRNA decay factor				0.0179876	0.233298	1	1.09926	1.1572	1.0527
3280	HES1	hes family bHLH transcription factor 1				0.0180009	0.233304	1	1.22534	1.26045	1.02865
7008	TEF	thyrotrophic embryonic factor				0.0181299	0.234757	1	1.07279	1.04391	0.973081
10815	CPLX1	complexin 1				0.018139	0.234757	1	1.07382	1.11065	1.03429
1796	DOK1	docking protein 1				0.0181541	0.234785	1	0.927451	0.861506	0.928896
3431	SP110	SP110 nuclear body protein				0.0181713	0.234839	1	0.789559	1.08197	1.37035
10067	SCAMP3	secretory carrier membrane protein 3				0.0182048	0.234858	1	0.939756	0.923465	0.982664
23543	RBFOX2	RNA binding protein, fox-1 homolog (C. elegans) 2				0.0182086	0.234858	1	0.986001	1.14587	1.16214
115123	MARCH3	membrane-associated ring finger (C3HC4) 3, E3 ubiquitin protein ligase				0.0182116	0.234858	1	0.88346	0.789605	0.893765
222537	HS3ST5	heparan sulfate (glucosamine) 3-O-sulfotransferase 5				0.0183877	0.236715	1	1.03244	0.929177	0.899984
2079	ERH	enhancer of rudimentary homolog (Drosophila)				0.0184434	0.236715	1	1.03396	1.10412	1.06786
56899	ANKS1B	ankyrin repeat and sterile alpha motif domain containing 1B				0.0184519	0.236715	1	1.08237	1.0661	0.984966
9308	CD83	CD83 molecule				0.0184554	0.236715	1	0.938062	0.834217	0.889298
22795	NID2	nidogen 2 (osteonidogen)				0.0184576	0.236715	1	0.822876	0.829898	1.00853
79017	GGCT	gamma-glutamylcyclotransferase				0.0184628	0.236715	1	1.01626	1.11764	1.09975
167691	LCA5	Leber congenital amaurosis 5				0.0184638	0.236715	1	1.04912	1.348	1.28489
22801	ITGA11	integrin, alpha 11				0.0184679	0.236715	1	0.903715	0.603653	0.667969
5578	PRKCA	protein kinase C, alpha				0.0184731	0.236715	1	0.923515	0.873067	0.945373
55008	HERC6	HECT and RLD domain containing E3 ubiquitin protein ligase family member 6				0.0184866	0.23672	1	0.714186	0.715798	1.00226
643008	SMIM5	small integral membrane protein 5			O	0.0185231	0.23702	1	1.02047	1.07852	1.05689
11015	KDELR3	KDEL (Lys-Asp-Glu-Leu) endoplasmic reticulum protein retention receptor 3				0.018567	0.237413	1	0.871727	0.832045	0.95448
80352	RNF39	ring finger protein 39				0.0185802	0.237415	1	1.02121	1.24496	1.2191
29929	ALG6	ALG6, alpha-1,3-glucosyltransferase				0.0186256	0.237827	1	1.05645	1.12672	1.06652
8530	CST7	cystatin F (leukocystatin)				0.0186979	0.238582	1	0.846372	0.85315	1.00801
128338	DRAM2	DNA-damage regulated autophagy modulator 2				0.0187278	0.238796	1	0.98277	0.822319	0.836736
10391	CORO2B	coronin, actin binding protein, 2B				0.0187417	0.238805	1	1.04087	1.10751	1.06402
55336	FBXL8	F-box and leucine-rich repeat protein 8				0.0188103	0.239511	1	0.942451	1.06604	1.13113
51141	INSIG2	insulin induced gene 2				0.0188397	0.239717	1	0.930867	1.17932	1.26691
29916	SNX11	sorting nexin 11				0.0188914	0.240156	1	0.99078	1.02668	1.03624
56852	RAD18	RAD18 E3 ubiquitin protein ligase				0.0189007	0.240156	1	0.940395	0.865581	0.920445
9842	PLEKHM1	pleckstrin homology domain containing, family M (with RUN domain) member 1				0.0189354	0.240428	1	0.926384	0.958046	1.03418
5330	PLCB2	phospholipase C, beta 2				0.0190884	0.242201	1	0.871593	0.920033	1.05558
6309	SC5D	sterol-C5-desaturase				0.0191635	0.242983	1	1.19598	1.10275	0.922045
196883	ADCY4	adenylate cyclase 4				0.0191844	0.243078	1	1.00475	1.26509	1.25912
1850	DUSP8	dual specificity phosphatase 8				0.0192473	0.243485	1	1.17415	1.20481	1.02611
597	BCL2A1	BCL2-related protein A1				0.0192638	0.243485	1	0.809328	0.84941	1.04953
1200	TPP1	tripeptidyl peptidase I				0.0192991	0.243485	1	0.928473	0.900299	0.969656
126326	GIPC3	GIPC PDZ domain containing family, member 3				0.0193039	0.243485	1	0.90455	0.925345	1.02299
1514	CTSL	cathepsin L				0.0193053	0.243485	1	0.976668	0.8646	0.885254
100861519	GDNF-AS1	GDNF antisense RNA 1 (head to head)				0.0193162	0.243485	1	1.03059	0.960096	0.931597
90102	PHLDB2	pleckstrin homology-like domain, family B, member 2				0.0193687	0.243485	1	1.01775	1.28556	1.26314
2202	EFEMP1	EGF containing fibulin-like extracellular matrix protein 1				0.0193696	0.243485	1	0.997848	1.41747	1.42053
125981	ACER1	alkaline ceramidase 1				0.0193706	0.243485	1	0.975758	1.09564	1.12286
27165	GLS2	glutaminase 2 (liver, mitochondrial)				0.0193956	0.243485	1	1.15904	1.04983	0.905781
57326	PBXIP1	pre-B-cell leukemia homeobox interacting protein 1				0.0194282	0.243485	1	0.919869	0.983656	1.06934
221395	ADGRF5	adhesion G protein-coupled receptor F5				0.0194331	0.243485	1	0.994176	1.21973	1.22688
80004	ESRP2	epithelial splicing regulatory protein 2				0.0194337	0.243485	1	1.21309	1.18837	0.979629
54958	TMEM160	transmembrane protein 160				0.019455	0.243485	1	0.959596	0.712434	0.742431
79370	BCL2L14	BCL2-like 14 (apoptosis facilitator)				0.0194587	0.243485	1	0.946724	0.948687	1.00207
10911	UTS2	urotensin 2				0.0194621	0.243485	1	1.00221	0.663937	0.662471
54617	INO80	INO80 complex subunit				0.0194651	0.243485	1	1.05168	1.06127	1.00912
202052	DNAJC18	DnaJ (Hsp40) homolog, subfamily C, member 18				0.0194851	0.243485	1	1.09922	1.15046	1.04661
91039	DPP9	dipeptidyl-peptidase 9				0.0194871	0.243485	1	0.927913	0.90367	0.973874
6787	NEK4	NIMA-related kinase 4				0.0194995	0.243485	1	1.0765	0.933512	0.867173
59067	IL21	interleukin 21				0.0195038	0.243485	1	0.977316	0.952224	0.974326
869	CBLN1	cerebellin 1 precursor				0.0195165	0.243485	1	1.01482	1.11212	1.09588
3563	IL3RA	interleukin 3 receptor, alpha (low affinity)				0.0195375	0.243485	1	0.964481	1.206	1.25041
10042	HMGXB4	HMG box domain containing 4				0.019539	0.243485	1	1.08905	1.08651	0.99767
5184	PEPD	peptidase D				0.0195848	0.243855	1	0.927865	0.847031	0.912882
2327	FMO2	flavin containing monooxygenase 2				0.0195956	0.243855	1	1.41495	1.84312	1.3026
56947	MFF	mitochondrial fission factor				0.0196259	0.244065	1	0.994196	1.09448	1.10087
8635	RNASET2	ribonuclease T2				0.0196406	0.24408	1	0.957702	0.901283	0.94109
28983	TMPRSS11E	transmembrane protease, serine 11E				0.0196825	0.244377	1	1.00467	1.17252	1.16708
171586	ABHD3	abhydrolase domain containing 3				0.019704	0.244377	1	0.858198	0.795781	0.92727
387836	CLEC2A	C-type lectin domain family 2, member A				0.0197113	0.244377	1	0.98677	0.88534	0.89721
199745	THAP8	THAP domain containing 8				0.0197227	0.244377	1	0.939873	0.963482	1.02512
55231	CCDC87	coiled-coil domain containing 87				0.019732	0.244377	1	0.966396	1.18306	1.2242
200879	LIPH	lipase, member H				0.0197533	0.244474	1	0.825713	1.09297	1.32367
112609	MRAP2	melanocortin 2 receptor accessory protein 2				0.019822	0.245157	1	0.921414	1.06149	1.15203
23553	HYAL4	hyaluronoglucosaminidase 4				0.0198785	0.245258	1	1.01378	0.972276	0.959057
9607	CARTPT	CART prepropeptide				0.0198814	0.245258	1	1.01879	0.984951	0.966781
8996	NOL3	nucleolar protein 3 (apoptosis repressor with CARD domain)				0.0198867	0.245258	1	0.955135	1.10437	1.15625
5465	PPARA	peroxisome proliferator-activated receptor alpha				0.0198924	0.245258	1	0.923001	0.8866	0.960562
389	RHOC	ras homolog family member C				0.0198978	0.245258	1	1.04556	1.10761	1.05935
3902	LAG3	lymphocyte-activation gene 3				0.0199163	0.245275	1	0.9727	0.917544	0.943296
219539	YPEL4	yippee like 4				0.0199263	0.245275	1	1.04683	1.01821	0.972661
63917	GALNT11	polypeptide N-acetylgalactosaminyltransferase 11				0.0199702	0.24532	1	0.930232	1.11079	1.1941
4600	MX2	MX dynamin-like GTPase 2				0.0199798	0.24532	1	0.793161	0.914315	1.15275
10350	ABCA9	ATP-binding cassette, sub-family A (ABC1), member 9				0.019985	0.24532	1	0.994962	1.62367	1.6319
84146	ZNF644	zinc finger protein 644				0.0199927	0.24532	1	1.10169	1.15616	1.04945
57787	MARK4	MAP/microtubule affinity-regulating kinase 4				0.0199977	0.24532	1	1.06395	1.05453	0.991144
7222	TRPC3	transient receptor potential cation channel, subfamily C, member 3				0.0200241	0.245333	1	1.02666	0.950706	0.926016
22899	ARHGEF15	Rho guanine nucleotide exchange factor 15				0.0200258	0.245333	1	1.07266	1.07553	1.00268
8804	CREG1	cellular repressor of E1A-stimulated genes 1				0.0200478	0.245431	1	0.998505	0.89538	0.896721
161436	EML5	echinoderm microtubule associated protein like 5				0.0200665	0.245431	1	1.11023	1.35116	1.21701
2618	GART	phosphoribosylglycinamide formyltransferase, phosphoribosylglycinamide synthetase, phosphoribosylaminoimidazole synthetase				0.0200818	0.245431	1	0.974501	0.931405	0.955777
23764	MAFF	v-maf avian musculoaponeurotic fibrosarcoma oncogene homolog F				0.020088	0.245431	1	1.05988	1.04747	0.988292
79571	GCC1	GRIP and coiled-coil domain containing 1				0.0201265	0.245736	1	0.985997	1.06959	1.08478
8514	KCNAB2	potassium channel, voltage gated subfamily A regulatory beta subunit 2				0.0201408	0.245745	1	0.8836	0.907764	1.02735
284654	RSPO1	R-spondin 1				0.0201844	0.246111	1	1.03593	0.971526	0.937827
738	VPS51	vacuolar protein sorting 51 homolog (S. cerevisiae)				0.020212	0.246282	1	1.05165	1.07568	1.02285
57458	TMCC3	transmembrane and coiled-coil domain family 3				0.0202328	0.24637	1	1.00292	1.19891	1.19542
10241	CALCOCO2	calcium binding and coiled-coil domain 2				0.0203056	0.246878	1	1.06407	1.1166	1.04937
90161	HS6ST2	heparan sulfate 6-O-sulfotransferase 2				0.0203129	0.246878	1	1.10127	1.27364	1.15653
3597	IL13RA1	interleukin 13 receptor, alpha 1				0.0203274	0.246878	1	1.02599	1.21668	1.18585
400591	C17orf102	chromosome 17 open reading frame 102				0.0203404	0.246878	1	1.06096	1.09016	1.02753
4815	NINJ2	ninjurin 2				0.0203434	0.246878	1	0.938576	0.904256	0.963435
9289	ADGRG1	adhesion G protein-coupled receptor G1				0.0203563	0.246878	1	1.05952	1.37371	1.29655
8076	MFAP5	microfibrillar associated protein 5				0.0203811	0.247014	1	0.916564	0.681798	0.743863
23507	LRRC8B	leucine rich repeat containing 8 family, member B				0.0204784	0.248027	1	0.979636	1.2023	1.2273
1840	DTX1	deltex 1, E3 ubiquitin ligase				0.020518	0.248267	1	0.925985	1.05529	1.13964
54856	GON4L	gon-4-like (C. elegans)				0.0205256	0.248267	1	0.888645	0.912806	1.02719
90007	MIDN	midnolin				0.0205463	0.248332	1	1.03262	1.18897	1.15142
391059	FRRS1	ferric-chelate reductase 1				0.0205584	0.248332	1	1.02199	1.22728	1.20087
5694	PSMB6	proteasome subunit beta 6				0.0206051	0.248673	1	0.840117	0.791934	0.942647
126432	RINL	Ras and Rab interactor-like				0.0206269	0.248673	1	0.952904	0.944569	0.991252
55128	TRIM68	tripartite motif containing 68				0.0206278	0.248673	1	0.996627	1.22309	1.22723
7105	TSPAN6	tetraspanin 6				0.0206711	0.249029	1	0.921271	1.28326	1.39293
8396	PIP4K2B	phosphatidylinositol-5-phosphate 4-kinase, type II, beta				0.0206988	0.249197	1	1.01719	1.06003	1.04212
23394	ADNP	activity-dependent neuroprotector homeobox				0.0207134	0.249207	1	1.06014	1.0764	1.01534
23533	PIK3R5	phosphoinositide-3-kinase, regulatory subunit 5				0.0207623	0.24963	1	0.857039	0.901713	1.05213
219699	UNC5B	unc-5 netrin receptor B				0.0207905	0.249691	1	0.794312	0.803629	1.01173
481	ATP1B1	ATPase, Na+/K+ transporting, beta 1 polypeptide				0.020795	0.249691	1	1.24165	1.19841	0.965178
51339	DACT1	dishevelled-binding antagonist of beta-catenin 1				0.0208604	0.250311	1	0.888899	0.880561	0.990619
152405	C3orf30	chromosome 3 open reading frame 30				0.0208957	0.25039	1	0.951827	0.920991	0.967604
205327	C2orf69	chromosome 2 open reading frame 69				0.0209091	0.25039	1	1.05812	1.09535	1.03519
84240	ZCCHC9	zinc finger, CCHC domain containing 9				0.0209207	0.25039	1	0.927162	0.906575	0.977796
3119	HLA-DQB1	major histocompatibility complex, class II, DQ beta 1				0.0209337	0.25039	1	1.00081	0.941703	0.94094
54014	BRWD1	bromodomain and WD repeat domain containing 1				0.020944	0.25039	1	1.1338	1.1918	1.05116
4542	MYO1F	myosin IF				0.0209499	0.25039	1	0.874416	0.915274	1.04673
10062	NR1H3	nuclear receptor subfamily 1, group H, member 3				0.0209807	0.250457	1	0.94094	0.916258	0.973769
2074	ERCC6	excision repair cross-complementation group 6				0.0209832	0.250457	1	1.01093	1.10786	1.09588
64759	TNS3	tensin 3				0.0210146	0.250667	1	0.888296	0.844454	0.950645
6373	CXCL11	chemokine (C-X-C motif) ligand 11				0.0210641	0.251092	1	0.559907	0.721937	1.28939
9039	UBA3	ubiquitin-like modifier activating enzyme 3				0.0211096	0.251232	1	0.911681	0.866032	0.949928
9068	ANGPTL1	angiopoietin like 1				0.0211181	0.251232	1	1.12825	1.3714	1.21551
8720	MBTPS1	membrane bound transcription factor peptidase, site 1				0.0211188	0.251232	1	1.05102	1.21953	1.16033
23312	DMXL2	Dmx-like 2				0.0211313	0.251232	1	0.925736	0.877089	0.947451
10203	CALCRL	calcitonin receptor-like				0.0211565	0.251283	1	1.04518	1.34796	1.28969
6655	SOS2	SOS Ras/Rho guanine nucleotide exchange factor 2				0.0211633	0.251283	1	1.12138	1.13306	1.01042
91860	CALML4	calmodulin-like 4				0.0211811	0.25133	1	0.846006	0.93991	1.111
54020	SLC37A1	solute carrier family 37 (glucose-6-phosphate transporter), member 1				0.0212317	0.251484	1	0.85788	1.11798	1.30319
128240	APOA1BP	apolipoprotein A-I binding protein				0.0212352	0.251484	1	0.880694	0.851252	0.966569
6647	SOD1	superoxide dismutase 1, soluble				0.0212358	0.251484	1	0.98959	1.09743	1.10898
29799	YPEL1	yippee like 1				0.0212711	0.251738	1	0.966188	1.0869	1.12493
152137	CCDC50	coiled-coil domain containing 50				0.0213201	0.252154	1	0.916879	1.04143	1.13584
1397	CRIP2	cysteine-rich protein 2				0.0213613	0.252396	1	1.09533	1.15395	1.05352
51230	PHF20	PHD finger protein 20				0.0213685	0.252396	1	1.02362	1.10373	1.07826
3195	TLX1	T-cell leukemia homeobox 1				0.0214008	0.252559	1	0.986008	0.971533	0.98532
53346	TM6SF1	transmembrane 6 superfamily member 1				0.0214102	0.252559	1	0.893344	0.754848	0.84497
79827	CLMP	CXADR-like membrane protein				0.0214289	0.252616	1	0.906731	0.78168	0.862086
124045	SPATA33	spermatogenesis associated 33				0.0214813	0.252944	1	0.911621	1.08196	1.18686
80185	TTI2	TELO2 interacting protein 2				0.0214846	0.252944	1	0.943968	1.01764	1.07804
6672	SP100	SP100 nuclear antigen				0.0215169	0.253159	1	0.851105	0.88248	1.03686
27042	DIEXF	digestive organ expansion factor homolog (zebrafish)				0.0215614	0.253307	1	0.982235	0.891607	0.907733
202	AIM1	absent in melanoma 1				0.0215652	0.253307	1	0.982575	1.27573	1.29836
6096	RORB	RAR-related orphan receptor B				0.0215753	0.253307	1	0.953942	0.881964	0.924546
55924	FAM212B	family with sequence similarity 212, member B				0.0215936	0.253307	1	0.985061	1.099	1.11567
55714	TENM3	teneurin transmembrane protein 3				0.0215994	0.253307	1	0.893309	0.819419	0.917286
170482	CLEC4C	C-type lectin domain family 4, member C				0.0216426	0.253352	1	0.964956	1.01313	1.04992
9873	FCHSD2	FCH and double SH3 domains 2				0.0216449	0.253352	1	0.919338	0.890151	0.968251
80237	ELL3	elongation factor RNA polymerase II-like 3				0.0216452	0.253352	1	0.985197	1.23368	1.25222
64645	MFSD14A	major facilitator superfamily domain containing 14A				0.021697	0.253794	1	1.05402	1.08438	1.0288
57092	PCNP	PEST proteolytic signal containing nuclear protein				0.0217573	0.254336	1	0.970111	0.881627	0.90879
629	CFB	complement factor B				0.0217851	0.254497	1	0.762113	0.741695	0.973208
231	AKR1B1	aldo-keto reductase family 1, member B1 (aldose reductase)				0.0218548	0.255146	1	0.980282	0.871234	0.888759
9441	MED26	mediator complex subunit 26				0.0219034	0.25551	1	0.925361	0.929936	1.00494
6232	RPS27	ribosomal protein S27				0.0219142	0.25551	1	0.957143	0.868883	0.907788
114659	LRRC37B	leucine rich repeat containing 37B				0.0220328	0.256618	1	0.878639	0.923553	1.05112
7579	ZSCAN20	zinc finger and SCAN domain containing 20				0.0220375	0.256618	1	0.940148	0.941284	1.00121
8883	NAE1	NEDD8 activating enzyme E1 subunit 1				0.0220541	0.256646	1	0.957032	1.19045	1.2439
909	CD1A	CD1a molecule				0.0220946	0.256953	1	0.889219	0.926793	1.04226
51747	LUC7L3	LUC7-like 3 pre-mRNA splicing factor				0.0221173	0.257052	1	1.09063	1.19891	1.09928
55559	HAUS7	HAUS augmin like complex subunit 7				0.0222046	0.257739	1	0.984834	0.916928	0.931048
5029	P2RY2	purinergic receptor P2Y, G-protein coupled, 2				0.0222049	0.257739	1	1.10156	1.40225	1.27296
3714	JAG2	jagged 2				0.0222391	0.257841	1	1.03984	1.11431	1.07161
79137	FAM134A	family with sequence similarity 134, member A				0.0222481	0.257841	1	1.03095	1.11128	1.07791
55294	FBXW7	F-box and WD repeat domain containing 7, E3 ubiquitin protein ligase				0.0222563	0.257841	1	1.14691	1.0436	0.909921
55888	ZKSCAN7	zinc finger with KRAB and SCAN domains 7				0.0222718	0.257855	1	0.844086	0.903941	1.07091
4690	NCK1	NCK adaptor protein 1				0.022323	0.25794	1	0.91547	0.933417	1.0196
79987	SVEP1	sushi, von Willebrand factor type A, EGF and pentraxin domain containing 1				0.0223387	0.25794	1	1.03054	1.76655	1.7142
4017	LOXL2	lysyl oxidase-like 2				0.0223448	0.25794	1	0.910832	0.861046	0.94534
4501	MT1X	metallothionein 1X				0.0223544	0.25794	1	1.17536	1.24797	1.06178
317754	POTED	POTE ankyrin domain family, member D				0.0223678	0.25794	1	1.02169	0.865883	0.847501
55068	ENOX1	ecto-NOX disulfide-thiol exchanger 1				0.0223741	0.25794	1	0.902687	0.908604	1.00656
29775	CARD10	caspase recruitment domain family, member 10				0.0223855	0.25794	1	1.06615	1.02027	0.956968
388228	SBK1	SH3 domain binding kinase 1				0.022393	0.25794	1	0.965468	1.07917	1.11777
54949	SDHAF2	succinate dehydrogenase complex assembly factor 2				0.0224339	0.258247	1	0.959797	1.05856	1.1029
2015	ADGRE1	adhesion G protein-coupled receptor E1				0.0224651	0.258297	1	0.903614	0.9115	1.00873
85021	REPS1	RALBP1 associated Eps domain containing 1				0.0224707	0.258297	1	1.02722	1.10754	1.0782
196264	MPZL3	myelin protein zero-like 3				0.0224856	0.258297	1	1.028	1.1934	1.16089
64224	HERPUD2	HERPUD family member 2				0.0224953	0.258297	1	0.940565	0.948073	1.00798
51660	MPC1	mitochondrial pyruvate carrier 1				0.0225334	0.258434	1	0.939234	0.860381	0.916045
90342	FER1L5	fer-1-like family member 5				0.0225458	0.258434	1	0.996666	0.932927	0.936048
260425	MAGI3	membrane associated guanylate kinase, WW and PDZ domain containing 3				0.02255	0.258434	1	1.13675	1.19692	1.05292
81577	GFOD2	glucose-fructose oxidoreductase domain containing 2				0.0225861	0.258569	1	0.989885	1.12321	1.13468
400410	ST20	suppressor of tumorigenicity 20				0.0226046	0.258569	1	0.948437	0.886489	0.934684
5610	EIF2AK2	eukaryotic translation initiation factor 2-alpha kinase 2				0.0226047	0.258569	1	0.907141	0.815452	0.898926
255631	COL24A1	collagen, type XXIV, alpha 1				0.0226509	0.258897	1	0.965022	0.885236	0.917322
11320	MGAT4A	mannosyl (alpha-1,3-)-glycoprotein beta-1,4-N-acetylglucosaminyltransferase, isozyme A				0.0226727	0.258897	1	1.23567	1.2754	1.03215
5552	SRGN	serglycin				0.0226767	0.258897	1	0.890828	0.855755	0.960629
129049	SGSM1	small G protein signaling modulator 1				0.0226905	0.258897	1	0.988401	1.10717	1.12017
26147	PHF19	PHD finger protein 19				0.0227181	0.258915	1	0.934647	0.942915	1.00885
23008	KLHDC10	kelch domain containing 10				0.0227278	0.258915	1	0.938372	1.05695	1.12637
6398	SECTM1	secreted and transmembrane 1				0.0227475	0.258915	1	0.745614	0.814205	1.09199
10488	CREB3	cAMP responsive element binding protein 3				0.0227498	0.258915	1	0.830117	0.797151	0.960287
84332	DYDC2	DPY30 domain containing 2				0.0227635	0.258915	1	0.975904	0.906363	0.928742
55770	EXOC2	exocyst complex component 2				0.022831	0.259386	1	1.06008	1.16227	1.0964
4784	NFIX	nuclear factor I/X (CCAAT-binding transcription factor)				0.0228378	0.259386	1	0.730679	0.686174	0.93909
347730	LRRTM1	leucine rich repeat transmembrane neuronal 1				0.0228825	0.259386	1	1.06457	0.979145	0.919754
114132	SIGLEC11	sialic acid binding Ig-like lectin 11				0.0228885	0.259386	1	0.997435	0.926651	0.929034
25840	METTL7A	methyltransferase like 7A				0.0229105	0.259386	1	1.09895	1.14292	1.04001
7060	THBS4	thrombospondin 4				0.0229185	0.259386	1	0.928947	1.36701	1.47157
1962	EHHADH	enoyl-CoA, hydratase/3-hydroxyacyl CoA dehydrogenase				0.0229275	0.259386	1	0.929257	1.05051	1.13049
23075	SWAP70	SWAP switching B-cell complex 70kDa subunit				0.0229337	0.259386	1	0.967308	1.07917	1.11564
5121	PCP4	Purkinje cell protein 4				0.0229387	0.259386	1	0.964226	0.889367	0.922364
90459	ERI1	exoribonuclease 1				0.022948	0.259386	1	0.911907	0.94193	1.03292
65055	REEP1	receptor accessory protein 1				0.0229783	0.259566	1	1.09047	1.23969	1.13684
644054	FAM25C	family with sequence similarity 25, member C				0.0230599	0.260287	1	0.990871	0.940162	0.948824
285367	RPUSD3	RNA pseudouridylate synthase domain containing 3				0.0230708	0.260287	1	0.921831	0.882384	0.957207
54996	MARC2	mitochondrial amidoxime reducing component 2				0.0230904	0.260345	1	0.979761	1.27335	1.29966
1368	CPM	carboxypeptidase M				0.0231058	0.260357	1	1.07477	0.876416	0.815444
158800	RHOXF1	Rhox homeobox family, member 1				0.0231493	0.260685	1	1.01135	1.05994	1.04804
311	ANXA11	annexin A11				0.023212	0.261089	1	0.997962	0.951155	0.953098
727684	C1orf195	chromosome 1 open reading frame 195				0.023214	0.261089	1	1.00121	1.12718	1.12582
57794	SUGP1	SURP and G patch domain containing 1				0.0232565	0.261405	1	0.962087	0.909003	0.944825
10695	CNPY3	canopy FGF signaling regulator 3				0.0233096	0.261684	1	0.86307	0.878645	1.01805
11138	TBC1D8	TBC1 domain family, member 8 (with GRAM domain)				0.0233102	0.261684	1	0.98333	1.3032	1.32529
283767	GOLGA6L1	golgin A6 family-like 1				0.0233433	0.261893	1	0.992964	0.917301	0.923801
4338	MOCS2	molybdenum cofactor synthesis 2				0.0233606	0.261925	1	0.940456	0.88297	0.938874
79691	QTRTD1	queuine tRNA-ribosyltransferase domain containing 1				0.0234243	0.262388	1	0.951687	1.01287	1.06429
92799	SHKBP1	SH3KBP1 binding protein 1				0.0234309	0.262388	1	0.919484	0.890669	0.968662
94059	LENG9	leukocyte receptor cluster (LRC) member 9				0.0234493	0.262429	1	1.08336	1.13289	1.04573
51186	WBP5	WW domain binding protein 5				0.0234635	0.262429	1	0.924195	0.961179	1.04002
54848	ARHGEF38	Rho guanine nucleotide exchange factor 38				0.0235157	0.262788	1	1.12269	1.72657	1.53789
55198	APPL2	adaptor protein, phosphotyrosine interaction, PH domain and leucine zipper containing 2				0.0235246	0.262788	1	0.9173	1.1281	1.22981
84153	RNASEH2C	ribonuclease H2, subunit C				0.0235419	0.262819	1	0.919549	0.859082	0.934243
23420	NOMO1	NODAL modulator 1				0.0235814	0.26301	1	0.882624	0.914588	1.03621
94234	FOXQ1	forkhead box Q1				0.023588	0.26301	1	0.931869	0.931452	0.999553
4900	NRGN	neurogranin (protein kinase C substrate, RC3)				0.0236182	0.263185	1	1.0214	1.07064	1.04821
55802	DCP1A	decapping mRNA 1A				0.0236378	0.263241	1	1.00238	0.889013	0.886897
8706	B3GALNT1	beta-1,3-N-acetylgalactosaminyltransferase 1 (globoside blood group)				0.0236933	0.263389	1	0.996529	1.21267	1.2169
4168	MCF2	MCF.2 cell line derived transforming sequence				0.0236978	0.263389	1	0.931932	0.937645	1.00613
1296	COL8A2	collagen, type VIII, alpha 2				0.0237157	0.263389	1	0.905888	0.903171	0.997001
11062	DUS4L	dihydrouridine synthase 4-like				0.0237165	0.263389	1	0.9094	0.941189	1.03496
3355	HTR1F	5-hydroxytryptamine (serotonin) receptor 1F, G protein-coupled				0.0237238	0.263389	1	0.942226	1.11276	1.18099
6883	TAF12	TAF12 RNA polymerase II, TATA box binding protein (TBP)-associated factor, 20kDa				0.0237509	0.263529	1	0.957038	0.887801	0.927654
253832	ZDHHC20	zinc finger, DHHC-type containing 20				0.0237826	0.263719	1	1.10067	0.90623	0.823344
146212	KCTD19	potassium channel tetramerization domain containing 19				0.0237997	0.263748	1	0.944592	1.02596	1.08614
91833	WDR20	WD repeat domain 20				0.0238234	0.263809	1	0.99832	1.0916	1.09344
1407	CRY1	cryptochrome circadian clock 1				0.0238344	0.263809	1	0.998274	1.12428	1.12622
6566	SLC16A1	solute carrier family 16 (monocarboxylate transporter), member 1				0.0239179	0.264449	1	0.948128	0.790338	0.833578
283571	PROX2	prospero homeobox 2				0.0239214	0.264449	1	1.04206	1.06991	1.02672
55132	LARP1B	La ribonucleoprotein domain family, member 1B				0.0239497	0.2646	1	1.05715	1.0464	0.989833
9500	MAGED1	melanoma antigen family D1				0.023978	0.264737	1	0.805786	0.881707	1.09422
9047	SH2D2A	SH2 domain containing 2A				0.0239913	0.264737	1	0.974359	0.935594	0.960216
150290	DUSP18	dual specificity phosphatase 18				0.0240274	0.264873	1	0.944719	1.08846	1.15215
2683	B4GALT1	UDP-Gal:betaGlcNAc beta 1,4- galactosyltransferase, polypeptide 1				0.02404	0.264873	1	0.995863	0.860638	0.864213
4139	MARK1	MAP/microtubule affinity-regulating kinase 1				0.0240475	0.264873	1	1.12685	1.42555	1.26508
83897	KRTAP3-2	keratin associated protein 3-2				0.0240916	0.265198	1	0.924224	0.941365	1.01855
64208	POPDC3	popeye domain containing 3				0.0241176	0.265264	1	1.03636	0.928567	0.895987
100506658	OCLN	occludin				0.0241269	0.265264	1	0.993574	1.12986	1.13717
3594	IL12RB1	interleukin 12 receptor, beta 1				0.0241804	0.265582	1	0.950368	0.957329	1.00732
6154	RPL26	ribosomal protein L26				0.0241883	0.265582	1	0.923918	0.798485	0.864238
8737	RIPK1	receptor (TNFRSF)-interacting serine-threonine kinase 1				0.0242044	0.265582	1	0.925318	1.04917	1.13384
2624	GATA2	GATA binding protein 2				0.0242144	0.265582	1	1.1492	1.2642	1.10007
79820	CATSPERB	catsper channel auxiliary subunit beta				0.0242858	0.266048	1	1.18678	1.59039	1.34009
79672	FN3KRP	fructosamine 3 kinase related protein				0.0242863	0.266048	1	0.88506	0.929054	1.04971
5250	SLC25A3	solute carrier family 25 (mitochondrial carrier; phosphate carrier), member 3				0.0243258	0.266173	1	1.09284	1.15702	1.05873
6565	SLC15A2	solute carrier family 15 (oligopeptide transporter), member 2				0.0243636	0.266173	1	0.920724	1.58893	1.72574
23478	SEC11A	SEC11 homolog A, signal peptidase complex subunit				0.0243677	0.266173	1	1.01582	0.917297	0.90301
10699	CORIN	corin, serine peptidase				0.0243799	0.266173	1	0.970776	0.805453	0.8297
649	BMP1	bone morphogenetic protein 1				0.0243842	0.266173	1	0.891682	0.907491	1.01773
7072	TIA1	TIA1 cytotoxic granule-associated RNA binding protein				0.0243936	0.266173	1	1.01946	1.14216	1.12036
26031	OSBPL3	oxysterol binding protein-like 3				0.0244137	0.266173	1	1.01002	0.843593	0.835223
4729	NDUFV2	NADH dehydrogenase (ubiquinone) flavoprotein 2, 24kDa				0.0244335	0.266173	1	0.865014	0.957749	1.10721
7879	RAB7A	RAB7A, member RAS oncogene family				0.0244421	0.266173	1	0.893871	0.839776	0.939482
5243	ABCB1	ATP-binding cassette, sub-family B (MDR/TAP), member 1				0.0244452	0.266173	1	1.0683	1.26418	1.18336
6708	SPTA1	spectrin, alpha, erythrocytic 1				0.0244593	0.266173	1	0.960713	0.961714	1.00104
245939	DEFB128	defensin, beta 128				0.0245212	0.266548	1	1.0538	0.990298	0.939741
83988	NCALD	neurocalcin delta				0.0245232	0.266548	1	1.06759	1.47504	1.38166
138151	NACC2	NACC family member 2, BEN and BTB (POZ) domain containing				0.0245672	0.26686	1	1.04804	1.08633	1.03654
5784	PTPN14	protein tyrosine phosphatase, non-receptor type 14				0.0245894	0.26686	1	0.919559	0.828697	0.901189
1822	ATN1	atrophin 1				0.0245992	0.26686	1	0.949822	0.935254	0.984662
643338	C15orf62	chromosome 15 open reading frame 62				0.0246176	0.26686	1	1.03509	1.05323	1.01752
284348	LYPD5	LY6/PLAUR domain containing 5				0.0246347	0.26686	1	1.03852	0.928401	0.893962
286676	ILDR1	immunoglobulin-like domain containing receptor 1				0.0246403	0.26686	1	0.997746	1.10653	1.10903
100129940	LOC100129940	uncharacterized LOC100129940				0.0246882	0.26722	1	1.08029	0.877999	0.812744
653583	PHLDB3	pleckstrin homology-like domain, family B, member 3				0.024729	0.267501	1	1.06826	1.08714	1.01768
54906	FAM208B	family with sequence similarity 208, member B				0.0247512	0.267506	1	1.03647	0.9166	0.884351
54893	MTMR10	myotubularin related protein 10				0.0247667	0.267506	1	0.997123	1.09988	1.10306
9173	IL1RL1	interleukin 1 receptor-like 1				0.0247807	0.267506	1	1.08206	1.19435	1.10377
64748	PLPPR2	phospholipid phosphatase related 2				0.0247885	0.267506	1	1.0405	1.16525	1.11989
5414	SEPT4	septin 4				0.0248182	0.267529	1	1.06686	1.22451	1.14777
390429	OR4N2	olfactory receptor, family 4, subfamily N, member 2				0.0248339	0.267529	1	1.04656	0.952861	0.910472
253782	CERS6	ceramide synthase 6				0.0248349	0.267529	1	1.26856	1.51205	1.19194
25793	FBXO7	F-box protein 7				0.0248617	0.267614	1	1.05304	1.06729	1.01353
7021	TFAP2B	transcription factor AP-2 beta (activating enhancer binding protein 2 beta)				0.0248724	0.267614	1	1.18727	5.51053	4.64133
23096	IQSEC2	IQ motif and Sec7 domain 2				0.0249571	0.268367	1	0.936068	0.859799	0.918522
54991	C1orf159	chromosome 1 open reading frame 159				0.0250078	0.268651	1	1.01717	1.07945	1.06123
55016	MARCH1	membrane-associated ring finger (C3HC4) 1, E3 ubiquitin protein ligase				0.0250132	0.268651	1	0.935409	0.887544	0.948829
920	CD4	CD4 molecule				0.0251302	0.269646	1	0.929543	0.871113	0.937142
81570	CLPB	ClpB homolog, mitochondrial AAA ATPase chaperonin				0.0251411	0.269646	1	0.931728	0.867355	0.930911
347735	SERINC2	serine incorporator 2				0.0251576	0.269646	1	0.931431	1.11441	1.19645
221143	N6AMT2	N-6 adenine-specific DNA methyltransferase 2 (putative)				0.0251654	0.269646	1	1.00351	0.915666	0.912464
3229	HOXC13	homeobox C13				0.025326	0.271207	1	0.910862	1.16918	1.28359
8353	HIST1H3E	histone cluster 1, H3e				0.02535	0.271304	1	1.2627	1.44583	1.14503
346528	OR2A1	olfactory receptor, family 2, subfamily A, member 1				0.0253816	0.271377	1	1.05314	1.14427	1.08653
55966	AJAP1	adherens junctions associated protein 1				0.0253868	0.271377	1	0.953151	1.05702	1.10898
83607	AMMECR1L	AMMECR1 like				0.0254233	0.271451	1	0.987927	1.10135	1.11481
9815	GIT2	G protein-coupled receptor kinase interacting ArfGAP 2				0.0254618	0.271451	1	0.896134	0.932385	1.04045
5208	PFKFB2	6-phosphofructo-2-kinase/fructose-2,6-biphosphatase 2				0.0254646	0.271451	1	0.899048	0.964176	1.07244
2622	GAS8	growth arrest-specific 8				0.0254685	0.271451	1	0.998392	1.12479	1.1266
80725	SRCIN1	SRC kinase signaling inhibitor 1				0.0254686	0.271451	1	1.03758	1.0738	1.03491
55081	IFT57	intraflagellar transport 57				0.0254892	0.27151	1	0.959911	0.984505	1.02562
2588	GALNS	galactosamine (N-acetyl)-6-sulfatase				0.0255349	0.271837	1	0.887235	0.96868	1.0918
27233	SULT1C4	sulfotransferase family 1C member 4				0.0257161	0.273606	1	0.970747	1.3672	1.4084
838	CASP5	caspase 5, apoptosis-related cysteine peptidase				0.0257819	0.274145	1	0.891517	0.845656	0.948558
340980	OR52B6	olfactory receptor, family 52, subfamily B, member 6				0.0258189	0.274377	1	1.14628	1.1415	0.99583
7099	TLR4	toll-like receptor 4				0.0258557	0.274471	1	0.911349	0.832609	0.913601
57718	PPP4R4	protein phosphatase 4, regulatory subunit 4				0.025858	0.274471	1	0.885795	0.788303	0.889939
9908	G3BP2	GTPase activating protein (SH3 domain) binding protein 2				0.0259292	0.275011	1	1.07369	1.10906	1.03294
284083	C17orf47	chromosome 17 open reading frame 47				0.0259392	0.275011	1	1.06445	1.03246	0.96995
162963	ZNF610	zinc finger protein 610				0.0259965	0.275397	1	0.779429	0.997209	1.27941
3360	HTR4	5-hydroxytryptamine (serotonin) receptor 4, G protein-coupled				0.0260061	0.275397	1	1.00671	0.928428	0.922244
1155	TBCB	tubulin folding cofactor B				0.026058	0.275786	1	0.917647	0.859458	0.93659
7559	ZNF12	zinc finger protein 12				0.0260872	0.275882	1	1.04027	1.11898	1.07566
7373	COL14A1	collagen, type XIV, alpha 1				0.0261099	0.275882	1	1.11507	1.94689	1.74598
23215	PRRC2C	proline-rich coiled-coil 2C				0.0261128	0.275882	1	0.912312	0.93307	1.02275
6856	SYPL1	synaptophysin-like 1				0.0261661	0.276285	1	1.02949	1.16885	1.13537
57232	ZNF630	zinc finger protein 630				0.0262282	0.276567	1	0.941946	1.0487	1.11334
285676	ZNF454	zinc finger protein 454				0.026238	0.276567	1	0.901143	0.938892	1.04189
27236	ARFIP1	ADP-ribosylation factor interacting protein 1				0.0262455	0.276567	1	1.10328	1.09205	0.98982
4117	MAK	male germ cell-associated kinase				0.026264	0.276567	1	1.1092	1.26062	1.13651
1773	DNASE1	deoxyribonuclease I				0.0262822	0.276567	1	0.918455	1.00759	1.09705
4791	NFKB2	nuclear factor of kappa light polypeptide gene enhancer in B-cells 2 (p49/p100)				0.0262845	0.276567	1	0.930727	0.92352	0.992256
946	SIGLEC6	sialic acid binding Ig-like lectin 6				0.0263249	0.276702	1	0.919472	1.08369	1.1786
51389	RWDD1	RWD domain containing 1				0.0263279	0.276702	1	1.01245	0.890783	0.87983
5630	PRPH	peripherin				0.0264148	0.277161	1	0.993769	0.905377	0.911054
57634	EP400	E1A binding protein p400				0.026419	0.277161	1	1.01946	1.11415	1.09289
102724230	NULL	NULL				0.0264255	0.277161	1	1.0778	1.24223	1.15256
9904	RBM19	RNA binding motif protein 19				0.0264447	0.277161	1	0.940454	1.07329	1.14125
1803	DPP4	dipeptidyl-peptidase 4				0.026448	0.277161	1	0.882222	0.826096	0.93638
23192	ATG4B	autophagy related 4B, cysteine peptidase				0.0264747	0.27728	1	0.97402	1.06072	1.08902
81629	TSSK3	testis-specific serine kinase 3				0.0265034	0.277421	1	1.00399	1.14809	1.14353
59286	UBL5	ubiquitin-like 5				0.0265418	0.277662	1	0.978636	0.879272	0.898466
50512	PODXL2	podocalyxin-like 2				0.0266004	0.278042	1	1.04743	1.25691	1.19999
388591	RNF207	ring finger protein 207				0.0266088	0.278042	1	0.957338	0.888009	0.927582
81573	ANKRD13C	ankyrin repeat domain 13C				0.0266322	0.278126	1	1.037	1.1159	1.07609
25825	BACE2	beta-site APP-cleaving enzyme 2				0.0266545	0.278199	1	0.735278	0.782094	1.06367
390882	OR7G2	olfactory receptor, family 7, subfamily G, member 2				0.0266862	0.278298	1	0.94094	0.918413	0.976059
80204	FBXO11	F-box protein 11				0.0266947	0.278298	1	1.01698	1.10728	1.0888
4747	NEFL	neurofilament, light polypeptide				0.0267104	0.278301	1	0.948818	0.859279	0.905631
56478	EIF4ENIF1	eukaryotic translation initiation factor 4E nuclear import factor 1				0.0267815	0.278619	1	1.10526	1.0764	0.973893
7862	BRPF1	bromodomain and PHD finger containing 1				0.0267992	0.278619	1	0.907598	0.913067	1.00603
79815	NIPAL2	NIPA-like domain containing 2				0.0268007	0.278619	1	0.993426	1.32635	1.33513
1438	CSF2RA	colony stimulating factor 2 receptor, alpha, low-affinity (granulocyte-macrophage)				0.0268047	0.278619	1	0.920631	0.891781	0.968663
54796	BNC2	basonuclin 2				0.0268178	0.278619	1	0.895533	0.779624	0.87057
23481	PES1	pescadillo ribosomal biogenesis factor 1				0.0268553	0.278849	1	1.03594	1.11899	1.08016
730755	KRTAP2-3	keratin associated protein 2-3				0.0268814	0.27896	1	0.903935	0.916651	1.01407
1031	CDKN2C	cyclin-dependent kinase inhibitor 2C (p18, inhibits CDK4)				0.0269086	0.279083	1	0.974978	0.874105	0.896539
3300	DNAJB2	DnaJ (Hsp40) homolog, subfamily B, member 2				0.0269564	0.279383	1	1.02958	1.06489	1.0343
84458	LCOR	ligand dependent nuclear receptor corepressor				0.0269835	0.279383	1	1.02435	1.13841	1.11134
146845	CFAP52	cilia and flagella associated protein 52				0.0269838	0.279383	1	0.954449	0.919514	0.963398
399979	SNX19	sorting nexin 19				0.0270522	0.27993	1	0.887013	0.901162	1.01595
382	ARF6	ADP-ribosylation factor 6				0.0271107	0.280376	1	1.03489	1.12215	1.08432
10814	CPLX2	complexin 2				0.0271336	0.280452	1	1.06477	1.0404	0.977107
9246	UBE2L6	ubiquitin-conjugating enzyme E2L 6				0.0271581	0.280495	1	0.772672	0.768464	0.994554
9537	TP53I11	tumor protein p53 inducible protein 11				0.0271687	0.280495	1	0.901253	1.08199	1.20054
6926	TBX3	T-box 3				0.0271891	0.280547	1	1.43089	1.33234	0.931121
54566	EPB41L4B	erythrocyte membrane protein band 4.1 like 4B				0.027208	0.280579	1	1.10083	1.15838	1.05229
1665	DHX15	DEAH (Asp-Glu-Ala-His) box helicase 15				0.0272233	0.280579	1	1.04366	1.07245	1.02758
4283	CXCL9	chemokine (C-X-C motif) ligand 9				0.0272955	0.280741	1	0.391103	0.60746	1.5532
517	ATP5G2	ATP synthase, H+ transporting, mitochondrial Fo complex, subunit C2 (subunit 9)				0.0273168	0.280741	1	1.07166	1.05896	0.98815
2845	GPR22	G protein-coupled receptor 22				0.0273257	0.280741	1	1.03925	0.903126	0.869019
5909	RAP1GAP	RAP1 GTPase activating protein				0.0273463	0.280741	1	1.0593	1.26478	1.19398
29109	FHOD1	formin homology 2 domain containing 1				0.0273516	0.280741	1	0.887103	1.12204	1.26483
84960	CCDC183	coiled-coil domain containing 183				0.0273562	0.280741	1	1.05193	1.07959	1.02629
54948	MRPL16	mitochondrial ribosomal protein L16				0.027358	0.280741	1	0.916982	0.922616	1.00614
81855	SFXN3	sideroflexin 3				0.0273629	0.280741	1	1.00686	0.944074	0.937641
1298	COL9A2	collagen, type IX, alpha 2				0.0274037	0.280904	1	0.938474	0.97421	1.03808
7006	TEC	tec protein tyrosine kinase				0.0274098	0.280904	1	0.898066	1.00936	1.12393
121129	OR2AP1	olfactory receptor, family 2, subfamily AP, member 1				0.0274477	0.28102	1	1.06847	0.951737	0.890751
23307	FKBP15	FK506 binding protein 15				0.027472	0.28102	1	0.941597	0.911858	0.968417
2876	GPX1	glutathione peroxidase 1				0.0274877	0.28102	1	1.01821	0.90473	0.888549
144110	TMEM86A	transmembrane protein 86A				0.0274907	0.28102	1	0.981793	1.2788	1.30252
56913	C1GALT1	core 1 synthase, glycoprotein-N-acetylgalactosamine 3-beta-galactosyltransferase 1				0.0274987	0.28102	1	0.939929	0.838979	0.892598
50856	CLEC4A	C-type lectin domain family 4, member A				0.02753	0.281181	1	1.00062	0.889058	0.888504
91252	SLC39A13	solute carrier family 39 (zinc transporter), member 13				0.0275921	0.28153	1	0.969784	0.940706	0.970016
5928	RBBP4	retinoblastoma binding protein 4				0.0276034	0.28153	1	0.965683	1.07379	1.11195
3987	LIMS1	LIM and senescent cell antigen-like domains 1				0.0276107	0.28153	1	0.976417	0.947016	0.96989
84300	UQCC2	ubiquinol-cytochrome c reductase complex assembly factor 2				0.0276361	0.281576	1	0.958894	0.797226	0.831401
65123	INTS3	integrator complex subunit 3				0.0276502	0.281576	1	0.903137	0.840002	0.930094
5631	PRPS1	phosphoribosyl pyrophosphate synthetase 1				0.0276619	0.281576	1	0.886649	0.873999	0.985732
64319	FBRS	fibrosin				0.0276961	0.281766	1	0.987915	1.07768	1.09086
85461	TANC1	tetratricopeptide repeat, ankyrin repeat and coiled-coil containing 1				0.0277686	0.282216	1	1.18035	1.23968	1.05026
22880	MORC2	MORC family CW-type zinc finger 2				0.0277728	0.282216	1	0.984022	1.13375	1.15216
84059	ADGRV1	adhesion G protein-coupled receptor V1				0.027787	0.282216	1	1.07453	1.3803	1.28456
222546	RFX6	regulatory factor X, 6				0.0278263	0.282456	1	1.04138	1.03935	0.998052
131368	ZPLD1	zona pellucida-like domain containing 1				0.0279139	0.2831	1	1.04364	0.913224	0.875037
126669	SHE	Src homology 2 domain containing E				0.0279312	0.2831	1	0.98397	1.13894	1.15749
617	BCS1L	BC1 (ubiquinol-cytochrome c reductase) synthesis-like				0.0279366	0.2831	1	0.870971	0.941038	1.08045
196527	ANO6	anoctamin 6				0.0280642	0.284174	1	1.03424	1.09339	1.05719
55510	DDX43	DEAD (Asp-Glu-Ala-Asp) box polypeptide 43				0.0280966	0.284174	1	0.935515	0.915829	0.978957
8409	UXT	ubiquitously expressed prefoldin like chaperone				0.0281013	0.284174	1	0.852264	0.857162	1.00575
84869	CBR4	carbonyl reductase 4				0.0281053	0.284174	1	1.02046	1.1268	1.1042
23566	LPAR3	lysophosphatidic acid receptor 3				0.028161	0.284579	1	0.86648	1.55251	1.79174
94134	ARHGAP12	Rho GTPase activating protein 12				0.028227	0.284934	1	1.04954	1.14004	1.08622
114794	ELFN2	extracellular leucine-rich repeat and fibronectin type III domain containing 2				0.0282277	0.284934	1	1.02855	1.04135	1.01245
57549	IGSF9	immunoglobulin superfamily, member 9				0.0282581	0.284935	1	1.00259	1.1575	1.15451
2262	GPC5	glypican 5				0.028268	0.284935	1	0.948276	0.945288	0.99685
347902	AMIGO2	adhesion molecule with Ig-like domain 2				0.0282784	0.284935	1	1.08124	1.26949	1.17411
56925	LXN	latexin				0.0282956	0.284935	1	0.904738	0.927799	1.02549
5469	MED1	mediator complex subunit 1				0.0283064	0.284935	1	0.969277	1.11359	1.14889
124404	SEPT12	septin 12				0.0283321	0.285035	1	0.957636	0.95811	1.00049
653641	GOLGA6C	golgin A6 family, member C				0.0284171	0.285569	1	0.950603	0.913687	0.961166
3921	RPSA	ribosomal protein SA				0.0284229	0.285569	1	1.03679	0.865575	0.834862
9869	SETDB1	SET domain, bifurcated 1				0.0284324	0.285569	1	0.866311	0.908928	1.04919
9992	KCNE2	potassium channel, voltage gated subfamily E regulatory beta subunit 2				0.0284607	0.285592	1	0.976477	0.928917	0.951294
29116	MYLIP	myosin regulatory light chain interacting protein				0.0284662	0.285592	1	1.20772	1.18251	0.979126
4232	MEST	mesoderm specific transcript				0.028486	0.285632	1	1.00504	1.32408	1.31744
81872	KRTAP2-1	keratin associated protein 2-1				0.0285255	0.285645	1	1.03064	0.959905	0.931369
13	AADAC	arylacetamide deacetylase				0.0285272	0.285645	1	0.96608	1.08578	1.1239
23466	CBX6	chromobox homolog 6				0.0285478	0.285645	1	1.19381	1.11661	0.935333
3717	JAK2	Janus kinase 2				0.0285503	0.285645	1	0.890796	0.880428	0.988362
7351	UCP2	uncoupling protein 2 (mitochondrial, proton carrier)				0.0286228	0.286212	1	0.922887	1.22576	1.32818
54700	RRN3	RRN3 homolog, RNA polymerase I transcription factor				0.0286715	0.286441	1	1.05425	1.11749	1.05998
57167	SALL4	spalt-like transcription factor 4				0.0286957	0.286441	1	0.867139	0.816334	0.941411
25809	TTLL1	tubulin tyrosine ligase-like family member 1				0.0287142	0.286441	1	1.07242	1.08777	1.01431
2191	FAP	fibroblast activation protein alpha				0.0287168	0.286441	1	0.911987	0.784184	0.859864
4939	OAS2	2'-5'-oligoadenylate synthetase 2				0.0287437	0.286441	1	0.684903	0.745937	1.08911
55830	GLT8D1	glycosyltransferase 8 domain containing 1				0.0287573	0.286441	1	1.03097	0.878932	0.852528
148545	NBPF4	neuroblastoma breakpoint family, member 4				0.0287706	0.286441	1	0.870124	0.745267	0.856507
79930	DOK3	docking protein 3				0.0287722	0.286441	1	0.962644	0.88057	0.914741
2957	GTF2A1	general transcription factor IIA 1				0.0288861	0.287262	1	1.03053	1.04012	1.0093
1735	DIO3	deiodinase, iodothyronine, type III				0.0288863	0.287262	1	1.01565	1.05391	1.03767
23587	ELP5	elongator acetyltransferase complex subunit 5				0.0290115	0.288304	1	0.954989	0.863606	0.904309
9124	PDLIM1	PDZ and LIM domain 1				0.029053	0.288304	1	1.05524	1.56545	1.4835
5151	PDE8A	phosphodiesterase 8A				0.0290853	0.288304	1	0.968548	0.924315	0.954331
389677	RBM12B	RNA binding motif protein 12B				0.0291068	0.288304	1	0.998233	1.0902	1.09213
3708	ITPR1	inositol 1,4,5-trisphosphate receptor, type 1				0.029117	0.288304	1	1.16432	1.06443	0.914209
431707	LHX8	LIM homeobox 8				0.0291257	0.288304	1	0.97618	1.00462	1.02914
55576	STAB2	stabilin 2				0.0291322	0.288304	1	0.987129	1.11796	1.13253
26256	CABYR	calcium binding tyrosine-(Y)-phosphorylation regulated				0.029133	0.288304	1	0.798666	0.864429	1.08234
9774	BCLAF1	BCL2-associated transcription factor 1				0.0291496	0.288304	1	1.05529	1.10976	1.05161
3178	HNRNPA1	heterogeneous nuclear ribonucleoprotein A1				0.0291503	0.288304	1	1.04356	1.08733	1.04194
387990	TOMM20L	translocase of outer mitochondrial membrane 20 homolog (yeast)-like				0.0291998	0.288507	1	1.08089	1.07499	0.994541
1173	AP2M1	adaptor-related protein complex 2, mu 1 subunit				0.0293068	0.288507	1	1.00093	0.922286	0.921428
55269	PSPC1	paraspeckle component 1				0.0293133	0.288507	1	1.04785	1.06126	1.0128
9447	AIM2	absent in melanoma 2				0.0293171	0.288507	1	0.674982	0.84264	1.24839
6752	SSTR2	somatostatin receptor 2				0.0293449	0.288507	1	0.93312	0.897779	0.962126
134111	UBE2QL1	ubiquitin-conjugating enzyme E2Q family-like 1				0.0293538	0.288507	1	0.883934	0.766867	0.867562
4739	NEDD9	neural precursor cell expressed, developmentally down-regulated 9				0.0294106	0.288507	1	1.02491	1.1724	1.1439
9468	PCYT1B	phosphate cytidylyltransferase 1, choline, beta				0.0294387	0.288507	1	1.0033	0.923636	0.920598
60678	EEFSEC	eukaryotic elongation factor, selenocysteine-tRNA-specific				0.0294529	0.288507	1	0.889086	0.87969	0.989431
254773	LYG2	lysozyme G-like 2				0.0294535	0.288507	1	1.04358	1.08968	1.04417
54329	GPR85	G protein-coupled receptor 85				0.0294562	0.288507	1	1.01456	0.927504	0.914197
1729	DIAPH1	diaphanous-related formin 1				0.0294601	0.288507	1	0.880473	0.985719	1.11953
150572	SMYD1	SET and MYND domain containing 1				0.0294665	0.288507	1	1.01036	1.1694	1.15741
159091	FAM122C	family with sequence similarity 122C				0.0294722	0.288507	1	0.857811	0.941178	1.09719
254050	LRRC43	leucine rich repeat containing 43				0.0294872	0.288507	1	0.924898	0.902362	0.975635
7518	XRCC4	X-ray repair complementing defective repair in Chinese hamster cells 4				0.0294947	0.288507	1	0.908417	0.888143	0.977682
55622	TTC27	tetratricopeptide repeat domain 27				0.0294952	0.288507	1	0.969202	1.06578	1.09964
285331	CCDC66	coiled-coil domain containing 66				0.0295239	0.288507	1	1.06014	0.91781	0.865742
389119	FAM212A	family with sequence similarity 212, member A				0.029539	0.288507	1	0.99631	1.08718	1.09121
1290	COL5A2	collagen, type V, alpha 2				0.0295655	0.288507	1	0.843678	0.789951	0.936319
81537	SGPP1	sphingosine-1-phosphate phosphatase 1				0.0295709	0.288507	1	1.11769	0.902422	0.807397
100128927	ZBTB42	zinc finger and BTB domain containing 42				0.0295717	0.288507	1	1.08518	1.22036	1.12457
1068	CETN1	centrin, EF-hand protein, 1				0.029582	0.288507	1	0.982571	0.921245	0.937586
79890	RIN3	Ras and Rab interactor 3				0.0295831	0.288507	1	0.854897	0.91708	1.07274
29095	ORMDL2	ORMDL sphingolipid biosynthesis regulator 2				0.0295883	0.288507	1	1.03341	1.18616	1.14781
6846	XCL2	chemokine (C motif) ligand 2				0.0296024	0.288507	1	0.889324	0.925452	1.04062
10116	FEM1B	fem-1 homolog b (C. elegans)				0.0296193	0.288507	1	1.09211	1.0589	0.969595
6299	SALL1	spalt-like transcription factor 1				0.02962	0.288507	1	1.00146	0.880362	0.87908
3669	ISG20	interferon stimulated exonuclease gene 20kDa				0.02971	0.288507	1	0.911367	0.943	1.03471
1666	DECR1	2,4-dienoyl-CoA reductase 1, mitochondrial				0.0297108	0.288507	1	0.843437	1.04183	1.23522
54460	MRPS21	mitochondrial ribosomal protein S21				0.029716	0.288507	1	0.849831	0.859759	1.01168
3301	DNAJA1	DnaJ (Hsp40) homolog, subfamily A, member 1				0.0297368	0.288507	1	0.907204	0.889788	0.980802
55289	ACOXL	acyl-CoA oxidase-like				0.0297385	0.288507	1	1.0859	0.948362	0.873341
641700	ECSCR	endothelial cell surface expressed chemotaxis and apoptosis regulator				0.0297696	0.288507	1	0.992147	1.11206	1.12086
10920	COPS8	COP9 signalosome subunit 8				0.0297871	0.288507	1	0.967899	1.0968	1.13318
9110	MTMR4	myotubularin related protein 4				0.0297896	0.288507	1	1.06117	1.18308	1.11489
716	C1S	complement component 1, s subcomponent				0.029804	0.288507	1	0.769508	0.801152	1.04112
10765	KDM5B	lysine (K)-specific demethylase 5B				0.0298349	0.288507	1	0.981671	1.24955	1.27288
84707	BEX2	brain expressed X-linked 2				0.0298359	0.288507	1	1.11553	1.01079	0.906111
29969	MDFIC	MyoD family inhibitor domain containing				0.0298506	0.288507	1	0.886017	0.873946	0.986376
5335	PLCG1	phospholipase C, gamma 1				0.0298575	0.288507	1	0.977227	1.12245	1.14861
23209	MLC1	megalencephalic leukoencephalopathy with subcortical cysts 1				0.0299196	0.288507	1	1.00723	0.970107	0.963146
11059	WWP1	WW domain containing E3 ubiquitin protein ligase 1				0.0299202	0.288507	1	1.09347	1.07229	0.980624
8766	RAB11A	RAB11A, member RAS oncogene family				0.0299347	0.288507	1	1.06276	1.06126	0.998596
4236	MFAP1	microfibrillar-associated protein 1				0.0299392	0.288507	1	1.05442	1.11977	1.06198
51317	PHF21A	PHD finger protein 21A				0.0299582	0.288507	1	0.967369	0.939306	0.97099
85302	FBF1	Fas (TNFRSF6) binding factor 1				0.0299752	0.288507	1	0.892975	0.95493	1.06938
254225	RNF169	ring finger protein 169				0.0299957	0.288507	1	0.937143	0.972531	1.03776
199746	U2AF1L4	U2 small nuclear RNA auxiliary factor 1-like 4				0.030029	0.288507	1	0.956257	0.933715	0.976427
2355	FOSL2	FOS-like antigen 2				0.0300571	0.288507	1	0.883379	0.785126	0.888776
1953	MEGF6	multiple EGF-like-domains 6				0.0300696	0.288507	1	0.945276	1.0607	1.12211
126626	GABPB2	GA binding protein transcription factor, beta subunit 2				0.0300794	0.288507	1	0.875422	0.836755	0.95583
23597	ACOT9	acyl-CoA thioesterase 9				0.0300797	0.288507	1	0.771171	0.857687	1.11219
390264	OR10G4	olfactory receptor, family 10, subfamily G, member 4				0.0300879	0.288507	1	1.16212	0.959681	0.825803
6199	RPS6KB2	ribosomal protein S6 kinase, 70kDa, polypeptide 2				0.0300894	0.288507	1	1.05241	1.08636	1.03226
10714	POLD3	polymerase (DNA-directed), delta 3, accessory subunit				0.0301071	0.288507	1	0.964681	0.946021	0.980657
7375	USP4	ubiquitin specific peptidase 4 (proto-oncogene)				0.030127	0.288507	1	0.991831	0.883657	0.890936
283450	HECTD4	HECT domain containing E3 ubiquitin protein ligase 4				0.0301291	0.288507	1	1.04824	1.10999	1.05891
285855	RPL7L1	ribosomal protein L7-like 1				0.030136	0.288507	1	0.985887	1.04727	1.06226
347344	ZNF81	zinc finger protein 81				0.0301373	0.288507	1	0.913229	0.935678	1.02458
26191	PTPN22	protein tyrosine phosphatase, non-receptor type 22 (lymphoid)				0.0301555	0.288507	1	0.835719	0.866424	1.03674
3949	LDLR	low density lipoprotein receptor				0.0301614	0.288507	1	1.02866	1.2404	1.20584
1112	FOXN3	forkhead box N3				0.0302182	0.288507	1	0.88737	0.903195	1.01783
10643	IGF2BP3	insulin-like growth factor 2 mRNA binding protein 3				0.0302992	0.288507	1	0.956326	0.923813	0.966001
55751	TMEM184C	transmembrane protein 184C				0.0303112	0.288507	1	1.07698	1.10749	1.02834
202151	RANBP3L	RAN binding protein 3-like				0.0303117	0.288507	1	1.02157	0.579738	0.567498
55049	C19orf60	chromosome 19 open reading frame 60				0.0303354	0.288507	1	0.905489	0.913244	1.00856
11252	PACSIN2	protein kinase C and casein kinase substrate in neurons 2				0.0303358	0.288507	1	1.01683	1.23043	1.21007
8503	PIK3R3	phosphoinositide-3-kinase, regulatory subunit 3 (gamma)				0.030336	0.288507	1	0.962607	1.31212	1.36309
79088	ZNF426	zinc finger protein 426				0.030344	0.288507	1	1.01419	1.14576	1.12973
116071	BATF2	basic leucine zipper transcription factor, ATF-like 2				0.0303496	0.288507	1	0.949566	0.943939	0.994074
10818	FRS2	fibroblast growth factor receptor substrate 2				0.0303703	0.288507	1	1.26146	0.959488	0.760616
252983	STXBP4	syntaxin binding protein 4				0.0303708	0.288507	1	1.13307	1.14591	1.01133
160418	TMTC3	transmembrane and tetratricopeptide repeat containing 3				0.0303742	0.288507	1	1.09202	1.1567	1.05923
9843	HEPH	hephaestin				0.0303859	0.288507	1	0.99073	0.855895	0.863903
197322	ACSF3	acyl-CoA synthetase family member 3				0.0304071	0.288507	1	0.965319	0.990035	1.0256
51816	CECR1	cat eye syndrome chromosome region, candidate 1				0.0304111	0.288507	1	0.835456	0.785214	0.939863
81894	SLC25A28	solute carrier family 25 (mitochondrial iron transporter), member 28				0.0304128	0.288507	1	0.939217	0.943898	1.00498
5701	PSMC2	proteasome 26S subunit, ATPase 2				0.0304344	0.288561	1	0.908039	0.886449	0.976224
57761	TRIB3	tribbles pseudokinase 3				0.0304842	0.288883	1	0.958769	1.34174	1.39944
55907	CMAS	cytidine monophosphate N-acetylneuraminic acid synthetase				0.03053	0.289166	1	0.875117	0.846487	0.967285
22821	RASA3	RAS p21 protein activator 3				0.030549	0.289194	1	0.902948	0.873762	0.967676
9682	KDM4A	lysine (K)-specific demethylase 4A				0.0306086	0.289422	1	0.993726	1.15357	1.16085
374882	TMEM205	transmembrane protein 205				0.0306337	0.289422	1	1.23215	1.32765	1.07751
2182	ACSL4	acyl-CoA synthetase long-chain family member 4				0.0306366	0.289422	1	1.0065	0.898925	0.893116
79946	C10orf95	chromosome 10 open reading frame 95				0.030637	0.289422	1	1.05392	1.01512	0.963191
54953	C1orf27	chromosome 1 open reading frame 27				0.0306866	0.289632	1	0.957631	0.876262	0.915031
55852	TEX2	testis expressed 2				0.0307039	0.289632	1	1.02772	1.15335	1.12225
10040	TOM1L1	target of myb1 like 1 membrane trafficking protein				0.0307072	0.289632	1	1.09918	1.3287	1.20882
944	TNFSF8	tumor necrosis factor (ligand) superfamily, member 8				0.0307707	0.289879	1	0.880975	0.735622	0.835009
54934	KANSL2	KAT8 regulatory NSL complex subunit 2				0.0307738	0.289879	1	1.03686	1.07502	1.0368
389432	SAMD5	sterile alpha motif domain containing 5				0.0307832	0.289879	1	1.19386	1.24189	1.04023
148641	SLC35F3	solute carrier family 35, member F3				0.0307973	0.289879	1	1.00342	1.17958	1.17556
23111	SPG20	spastic paraplegia 20 (Troyer syndrome)				0.0308232	0.289929	1	1.01896	0.915075	0.898052
54813	KLHL28	kelch-like family member 28				0.0308347	0.289929	1	1.01913	1.07552	1.05534
157680	VPS13B	vacuolar protein sorting 13 homolog B (yeast)				0.030907	0.290459	1	1.03347	1.06716	1.0326
56949	XAB2	XPA binding protein 2				0.0309477	0.29069	1	0.853685	0.857652	1.00465
375033	PEAR1	platelet endothelial aggregation receptor 1				0.0309774	0.290729	1	0.993713	1.1532	1.16049
8899	PRPF4B	pre-mRNA processing factor 4B				0.030984	0.290729	1	1.05138	1.1098	1.05556
10617	STAMBP	STAM binding protein				0.031025	0.290964	1	0.989407	1.03821	1.04932
54762	GRAMD1C	GRAM domain containing 1C				0.0310604	0.291145	1	1.18406	1.09405	0.923982
1655	DDX5	DEAD (Asp-Glu-Ala-Asp) box helicase 5				0.0311655	0.2918	1	1.06981	1.1381	1.06384
219959	OR1S1	olfactory receptor, family 1, subfamily S, member 1 (gene/pseudogene)				0.0311694	0.2918	1	1.1399	0.875304	0.767881
7840	ALMS1	Alstrom syndrome protein 1				0.0311829	0.2918	1	1.01614	1.11388	1.09619
23657	SLC7A11	solute carrier family 7 (anionic amino acid transporter light chain, xc- system), member 11				0.031212	0.2918	1	1.05147	1.32795	1.26295
356	FASLG	Fas ligand (TNF superfamily, member 6)				0.0312188	0.2918	1	0.891277	0.875894	0.982741
128674	PROKR2	prokineticin receptor 2				0.0312269	0.2918	1	0.939858	0.950299	1.01111
8091	HMGA2	high mobility group AT-hook 2				0.03126	0.291955	1	1.00661	0.907847	0.901888
8505	PARG	poly (ADP-ribose) glycohydrolase				0.0312834	0.291955	1	1.06969	1.02542	0.958612
93661	CAPZA3	capping protein (actin filament) muscle Z-line, alpha 3				0.0312918	0.291955	1	1.01218	1.07491	1.06197
6376	CX3CL1	chemokine (C-X3-C motif) ligand 1				0.0313432	0.292284	1	0.896534	1.74376	1.945
27198	HCAR1	hydroxycarboxylic acid receptor 1				0.0313835	0.292509	1	1.13944	1.37532	1.20701
91748	ELMSAN1	ELM2 and Myb/SANT-like domain containing 1				0.0314145	0.292577	1	1.03673	1.04137	1.00447
343413	FCRL6	Fc receptor-like 6				0.0314361	0.292577	1	0.996168	0.935397	0.938995
6505	SLC1A1	solute carrier family 1 (neuronal/epithelial high affinity glutamate transporter, system Xag), member 1				0.0314392	0.292577	1	0.683984	0.924908	1.35224
611	OPN1SW	opsin 1 (cone pigments), short-wave-sensitive				0.0314882	0.292748	1	1.06606	1.02783	0.964135
79706	PRKRIP1	PRKR interacting protein 1 (IL11 inducible)				0.0314899	0.292748	1	0.905841	0.965384	1.06573
871	SERPINH1	serpin peptidase inhibitor, clade H (heat shock protein 47), member 1, (collagen binding protein 1)				0.0315748	0.293364	1	0.834451	0.823704	0.987122
56311	ANKRD7	ankyrin repeat domain 7				0.0316004	0.293364	1	1.02458	0.970355	0.94708
114900	C1QTNF4	C1q and tumor necrosis factor related protein 4				0.0316248	0.293364	1	0.966624	1.0507	1.08698
2742	GLRA2	glycine receptor, alpha 2				0.0316282	0.293364	1	1.01459	0.914609	0.901454
81617	CAB39L	calcium binding protein 39-like				0.0316431	0.293364	1	1.15868	1.22157	1.05428
80818	ZNF436	zinc finger protein 436				0.0316548	0.293364	1	0.96509	1.24323	1.2882
286238	LOC286238	uncharacterized LOC286238				0.0316695	0.293364	1	0.992999	0.951519	0.958227
441161	OOEP	oocyte expressed protein				0.031715	0.293582	1	0.959745	0.934047	0.973224
51741	WWOX	WW domain containing oxidoreductase				0.0317282	0.293582	1	1.12426	0.987103	0.878003
57563	KLHL8	kelch-like family member 8				0.0317452	0.293582	1	1.07484	1.09595	1.01965
60370	AVPI1	arginine vasopressin-induced 1				0.0317676	0.293582	1	0.9201	0.872592	0.948367
3490	IGFBP7	insulin-like growth factor binding protein 7				0.0317862	0.293582	1	0.861018	0.973872	1.13107
85464	SSH2	slingshot protein phosphatase 2				0.0317956	0.293582	1	0.88772	0.965071	1.08713
122509	IFI27L1	interferon, alpha-inducible protein 27-like 1				0.0318065	0.293582	1	0.938903	0.955251	1.01741
2181	ACSL3	acyl-CoA synthetase long-chain family member 3				0.0318798	0.293876	1	1.11657	1.16446	1.04289
1604	CD55	CD55 molecule, decay accelerating factor for complement (Cromer blood group)				0.0319128	0.293876	1	0.902503	0.836852	0.927257
79710	MORC4	MORC family CW-type zinc finger 4				0.0319192	0.293876	1	1.11778	1.24155	1.11072
54899	PXK	PX domain containing serine/threonine kinase				0.0319193	0.293876	1	0.988728	0.899108	0.909359
51172	NAGPA	N-acetylglucosamine-1-phosphodiester alpha-N-acetylglucosaminidase				0.0319503	0.293876	1	0.882963	0.897925	1.01695
10965	ACOT2	acyl-CoA thioesterase 2				0.031958	0.293876	1	1.03136	1.11572	1.08179
388633	LDLRAD1	low density lipoprotein receptor class A domain containing 1				0.0319604	0.293876	1	0.979395	1.13174	1.15555
84659	RNASE7	ribonuclease, RNase A family, 7				0.0319681	0.293876	1	1.03938	1.10215	1.06039
5652	PRSS8	protease, serine, 8				0.032078	0.294691	1	0.981462	1.20875	1.23158
5814	PURB	purine-rich element binding protein B				0.0320964	0.294691	1	1.00722	1.12648	1.1184
286514	MAGEB18	melanoma antigen family B18				0.0321226	0.294691	1	1.07816	0.992962	0.920978
5562	PRKAA1	protein kinase, AMP-activated, alpha 1 catalytic subunit				0.0321246	0.294691	1	0.912923	0.969443	1.06191
51108	METTL9	methyltransferase like 9				0.0321381	0.294691	1	0.956567	1.15528	1.20773
340205	TREML1	triggering receptor expressed on myeloid cells-like 1				0.0321754	0.294884	1	0.941896	0.877479	0.93161
91782	CHMP7	charged multivesicular body protein 7				0.0322141	0.29509	1	0.933883	1.08204	1.15864
85477	SCIN	scinderin				0.0322493	0.295136	1	0.958133	1.00744	1.05147
29785	CYP2S1	cytochrome P450, family 2, subfamily S, polypeptide 1				0.0322525	0.295136	1	0.944739	0.888355	0.940317
22846	VASH1	vasohibin 1				0.0322681	0.295136	1	0.971426	0.880421	0.906318
51493	RTCB	RNA 2',3'-cyclic phosphate and 5'-OH ligase				0.0322852	0.295144	1	1.06636	1.12752	1.05736
57154	SMURF1	SMAD specific E3 ubiquitin protein ligase 1				0.0323575	0.295638	1	0.90639	0.891846	0.983954
10269	ZMPSTE24	zinc metallopeptidase STE24				0.0323719	0.295638	1	0.991052	1.13198	1.1422
55357	TBC1D2	TBC1 domain family, member 2				0.0324274	0.295785	1	0.957517	0.904864	0.945011
7504	XK	X-linked Kx blood group				0.0324304	0.295785	1	1.09038	1.13312	1.0392
116511	MAS1L	MAS1 proto-oncogene like, G protein-coupled receptor				0.0324418	0.295785	1	0.98228	1.05872	1.07782
65084	TMEM135	transmembrane protein 135				0.0324533	0.295785	1	1.07357	1.20263	1.12021
120114	FAT3	FAT atypical cadherin 3				0.032491	0.29598	1	0.945374	0.886069	0.937268
4688	NCF2	neutrophil cytosolic factor 2				0.0325419	0.296295	1	0.964412	0.877613	0.909998
64784	CRTC3	CREB regulated transcription coactivator 3				0.0325632	0.29634	1	1.00507	0.930597	0.925899
1582	CYP8B1	cytochrome P450, family 8, subfamily B, polypeptide 1				0.0325889	0.296424	1	1.01309	1.05263	1.03903
27299	ADAMDEC1	ADAM-like, decysin 1				0.0327074	0.297015	1	0.604271	0.793916	1.31384
3712	IVD	isovaleryl-CoA dehydrogenase				0.0327103	0.297015	1	1.04904	1.08329	1.03265
10750	GRAP	GRB2-related adaptor protein				0.0327381	0.297015	1	0.880071	1.02218	1.16147
139231	FAM199X	family with sequence similarity 199, X-linked				0.0327473	0.297015	1	0.967712	1.09388	1.13038
55125	CEP192	centrosomal protein 192kDa				0.0327501	0.297015	1	0.882143	1.01598	1.15172
152586	MGAT4D	MGAT4 family, member D				0.0327521	0.297015	1	0.97888	0.92861	0.948645
3550	IK	IK cytokine, down-regulator of HLA II				0.0328154	0.297128	1	0.918265	0.893314	0.972828
[truncated: 16,120 more rows]
